# Supplementary material for: WIDOCK: a reactive docking protocol for virtual screening of covalent inhibitors
Source: J Comput Aided Mol Des. 2021 Jan 18;35(2):223–44. doi: 10.1007/s10822-020-00371-5 (PMC7904743; doi:10.1007/s10822-020-00371-5)
Supplement: Supplementary file 2 — (XLSX 37 KB) [file 10822_2020_371_MOESM2_ESM.xlsx]

## Sheet: KRAS-G12C
Compound	SMILES
5	c1n[nH]c(c12)ccc(C)c2-c(c(Cl)c3)c(F)c(c34)ncnc4N5CCN(CC5)C(=O)C=C
6	c1n[nH]c(c12)ccc(C)c2-c(c(Cl)c3)c(F)c(c34)ncnc4N5CCN(CC5)C(=O)C6CO6
7	c1n[nH]c(c12)ccc(C)c2-c(c(Cl)c3)c(F)c(c34)ncnc4N5CCN(CC5)C(=O)[C@H]6NC6
8	c1n[nH]c(c12)ccc(C)c2-c(c(Cl)c3)c(F)c(c34)ncnc4N5CCN(CC5)C(=O)[C@@H]6NC6
9	c1n[nH]c(c12)ccc(C)c2-c(c(Cl)c3)c(F)c(c34)ncnc4N5CCN(CC5)C(=O)NCCCl
10	c1n[nH]c(c12)ccc(C)c2-c(c(Cl)c3)c(F)c(c34)ncnc4N5CCN(CC5)C(=O)CCl
11	c1n[nH]c(c12)ccc(C)c2-c(c(Cl)c3)c(F)c(c34)ncnc4N5CCN(CC5)C(=O)C=[N+]=[N-]
12	c1n[nH]c(c12)ccc(C)c2-c(c(Cl)c3)c(F)c(c34)ncnc4N5CCN(CC5)C(=O)C(=[N+]=[N-])c6ccc(Cl)cc6
13	c1n[nH]c(c12)ccc(C)c2-c(c(Cl)c3)c(F)c(c34)ncnc4N5CCN(CC5)C(=O)COC(=N)C(Cl)(Cl)Cl
14	c1n[nH]c(c12)ccc(C)c2-c(c(Cl)c3)c(F)c(c34)ncnc4N5CCN(CC5)C(=O)n6ccnc6
15	c1n[nH]c(c12)ccc(C)c2-c(c(Cl)c3)c(F)c(c34)ncnc4N5CCC(CC5)NC(=O)C=C
16	c1n[nH]c(c12)ccc(C)c2-c(c(Cl)c3)c(F)c(c34)ncnc4N5CCC(CC5)NC(=O)C6CO6
17	c1n[nH]c(c12)ccc(C)c2-c(c(Cl)c3)c(F)c(c34)ncnc4N5CCC(CC5)NC(=O)CCl
18	c1n[nH]c(c12)ccc(C)c2-c(c(Cl)c3)c(F)c(c34)ncnc4N5CCC(CC5)NC(=O)[C@H]6NC6
19	c1n[nH]c(c12)ccc(C)c2-c(c(Cl)c3)c(F)c(c34)ncnc4N5CCC(CC5)NC(=O)[C@@H]6NC6
20	c1n[nH]c(c12)ccc(C)c2-c(c(Cl)c3)c(F)c(c34)ncnc4N5CCC(C5)NC(=O)C=C
21	c1n[nH]c(c12)ccc(C)c2-c(c(Cl)c3)c(F)c(c34)ncnc4N5CCC(C5)NC(=O)C6CO6
22	c1n[nH]c(c12)ccc(C)c2-c(c(Cl)c3)c(F)c(c34)ncnc4N5CCC(C5)NC(=O)CCl
23	c1n[nH]c(c12)ccc(C)c2-c(c(Cl)c3)c(F)c(c34)ncnc4N5CC(CC5)NC(=O)[C@H]6NC6
24	c1n[nH]c(c12)ccc(C)c2-c(c(Cl)c3)c(F)c(c34)ncnc4N5CC(CC5)NC(=O)[C@@H]6NC6

## Sheet: MurA_CatB_MAO-A
Compound	SMILES
25	COC(=O)/C=C/C(=O)OC
26	C/C=C/C(=O)OC
27	CCOC(=O)/C=C/c1ccccc1
28	C/C=C/C#N
29	C=CC(=O)N(C)C
30	C=CC(=O)Nc1ccccc1
31	C=CC(=O)NCc1ccccc1
32	C=CC(=O)Nc1cc(C(F)(F)F)cc(C(F)(F)F)c1
33	C=CC(=O)N1CCc2cc(OC)c(OC)cc2C1
34	C=CS(=O)(=O)c1ccccc1
35	O=S(=O)(/C=C/c1ccccc1)c1ccccc1
36	CCOC(=O)C#Cc1ccccc1
37	CC#CC(=O)OCC
38	CN1C(=O)C=CC1=O
39	O=C1C=CC(=O)N1Cc1ccccc1
40	O=C1C=CC(=O)N1C1CCCCC1
41	O=C1C=CC(=O)N1c1ccccc1
42	CC(C)(C)OC(=O)N1CC=CC1=O
43	O=C1C=CCO1
44	O=C(CBr)c1ccc(-c2ccccc2)cc1
45	O=C(CBr)c1ccccc1
46	COc1ccccc1C(=O)CBr
47	Cc1ccccc1NC(=O)CCl
48	O=C(CCl)Nc1ccccc1
49	O=C(CCl)Nc1cc(C(F)(F)F)cc(C(F)(F)F)c1
50	CC(Br)C(=O)Nc1cc(C(F)(F)F)cc(C(F)(F)F)c1
51	COc1cc(NC(=O)CCl)cc(OC)c1
52	COc1cc2c(cc1OC)CN(C(=O)CCl)CC2
53	O=C(CCl)N1CCC(Cc2ccccc2)CC1

## Sheet: OTUB2
Compound	SMILES
PCM-0102092	O=C(CCl)NC(=O)NCC1COc2ccccc2O1
PCM-0102093	O=C(CCl)N1CCN(c2ncccn2)CC1
PCM-0102094	O=C(CCl)N1CCN(c2ccc([N+](=O)[O-])cc2)CC1
PCM-0102095	Cc1csc(CC(=O)NNC(=O)CCl)n1
PCM-0102096	CC(NC(=O)CCl)c1ccc(Cl)c(Cl)c1
PCM-0102097	O=C(CCl)Nc1cccc2ncccc12
PCM-0102098	Cc1ccc([N+](=O)[O-])cc1NC(=O)CCl
PCM-0102099	Cc1c(C#N)c(NC(=O)CCl)n(-c2ccc(F)cc2)c1C
PCM-0102101	O=C(CCl)Nc1ccc(-c2nnc3n2CCCCC3)cc1
PCM-0102102	Cc1ccc(C2=NN(C(=O)CCl)C(c3ccco3)C2)o1
PCM-0102103	CCN1CCC(NC(=O)CCl)CC1
PCM-0102104	O=C(CCl)Nc1ccc2c(c1)OC1(CCCCC1)O2
PCM-0102105	CCN(C(=O)CCl)C1CCS(=O)(=O)C1
PCM-0102110	CC(NC(=O)CCl)c1ccccc1Cl
PCM-0102112	O=C(CCl)Nc1ccc(Cl)c(Cl)c1
PCM-0102113	CNC(=O)c1cccc(NC(=O)CCl)c1
PCM-0102114	CC(=O)Nc1ccc(NC(=O)CCl)cc1
PCM-0102116	Cc1cccc(NC(=O)CCl)c1
PCM-0102117	CC(NC(=O)CCl)c1cc2ccccc2o1
PCM-0102118	O=C(CCl)NC12CC3CC(CC(C3)C1)C2
PCM-0102119	Cc1ccc(NC(=O)NC(=O)CCl)cc1C
PCM-0102120	O=C(CCl)Nc1ccc(Cl)cc1
PCM-0102121	O=C(CCl)N1CCN(S(=O)(=O)c2ccc(Cl)s2)CC1
PCM-0102122	O=C(CCl)NC(=O)NCc1ccccc1
PCM-0102123	O=C(CCl)N1CCc2sccc2C1
PCM-0102124	Cc1nc(NC(=O)CCl)sc1C
PCM-0102125	O=C(CCl)N1CCN(c2ccc(Cl)cc2[N+](=O)[O-])CC1
PCM-0102126	O=C(CCl)Nc1nc2ccc(Br)cc2s1
PCM-0102127	O=C(CCl)Nc1ccc(Cl)cc1C(=O)O
PCM-0102128	CC(NC(=O)CCl)c1ccccc1
PCM-0102129	CC(=O)N1CCc2cc(NC(=O)CCl)ccc21
PCM-0102130	Cc1c(Cl)cccc1NC(=O)CCl
PCM-0102131	Cc1ccc(-n2nc(C)c(NC(=O)CCl)c2C)cc1
PCM-0102133	O=C(CCl)N1CCN(CC(=O)N2CCOCC2)CC1
PCM-0102134	Cc1cc([N+](=O)[O-])ccc1NC(=O)CCl
PCM-0102138	O=C(CCl)NC1CCS(=O)(=O)C1
PCM-0102139	O=C1CN(C(=O)CCl)C2(CCCCC2)C(=O)N1
PCM-0102140	COc1ccc(NC(=O)CCl)cn1
PCM-0102141	CS(=O)(=O)c1ccccc1NC(=O)CCl
PCM-0102142	O=C(CCl)NNC(=O)c1cc2c(s1)CCCC2
PCM-0102146	Cc1c(C#N)c(NC(=O)CCl)n(-c2cccc(F)c2)c1C
PCM-0102148	N#CCc1ccc(NC(=O)CCl)cc1
PCM-0102149	O=C(CCl)NCc1ccccc1F
PCM-0102150	O=C(CCl)N1CCC(c2ccccc2)=N1
PCM-0102152	O=C(CCl)Nc1ccccc1Cl
PCM-0102153	O=C(CCl)NC(=O)OCc1ccccc1
PCM-0102154	O=C(CCl)Nc1cccc(I)c1
PCM-0102155	O=C(CCl)N(CC(F)(F)F)c1ccc(Cl)cc1
PCM-0102156	COc1ccc(NC(=O)CCl)cc1
PCM-0102157	CC(NC(=O)CCl)C1CC1
PCM-0102158	O=C(CCl)Nc1ccccc1F
PCM-0102159	O=C(CCl)N1c2ccccc2NC(=O)C12CCCC2
PCM-0102160	O=C(CCl)N1CCc2ccccc21
PCM-0102162	NS(=O)(=O)c1cccc(NC(=O)CCl)c1
PCM-0102163	O=C(CCl)Nc1ccc(O)cc1
PCM-0102164	NC(=O)c1c(NC(=O)CCl)sc2c1CCC2
PCM-0102165	Cc1cc(S(N)(=O)=O)cc(NC(=O)CCl)c1C
PCM-0102166	CCc1nnc(NC(=O)CCl)s1
PCM-0102168	Cc1ccc(-c2csc(NC(=O)CCl)n2)cc1
PCM-0102169	O=C(CCl)N1CCN(Cc2ccc(Br)s2)CC1
PCM-0102170	O=C(CCl)Nc1ccccc1C(F)(F)F
PCM-0102171	Cc1ccc(NC(=O)NC(=O)CCl)c(C)c1
PCM-0102172	CC(=O)Nc1cccc(NC(=O)CCl)c1
PCM-0102173	COc1ccccc1N1CCN(C(=O)CCl)CC1
PCM-0102174	O=C(CCl)NCc1cccc(Cl)c1
PCM-0102175	Cc1cc(NC(=O)CCl)ccc1N1CCCC1
PCM-0102177	Cc1ccc(NC(=O)CCl)cc1S(N)(=O)=O
PCM-0102178	CN(C(=O)CCl)C1CCS(=O)(=O)C1
PCM-0102179	O=C(CCl)Nc1cccc(N2CCCC2=O)c1
PCM-0102180	CC(NC(=O)CCl)c1cccs1
PCM-0102181	O=C(CCl)Nc1cccc(-c2nnc3n2CCCCC3)c1
PCM-0102182	O=C(CCl)N1N=C(c2ccco2)CC1c1cccs1
PCM-0102183	Cc1c(C#N)c(NC(=O)CCl)n(C2CCCC2)c1C
PCM-0102185	Cc1cccc(N2CCN(C(=O)CCl)CC2)c1
PCM-0102187	O=C(CCl)Nc1nnc(C2CC2)o1
PCM-0102190	CC(NC(=O)CCl)c1cccc(Cl)c1
PCM-0102192	O=C(CCl)NCc1ccc(F)cc1
PCM-0102193	O=C(CCl)N1CCN(S(=O)(=O)c2ccc3c(c2)CCC3)CC1
PCM-0102197	Cc1cc(NC(=O)CCl)on1
PCM-0102198	O=C(CCl)Nc1cccc(Cl)c1
PCM-0102201	O=C(CCl)N1CCN(S(=O)(=O)c2c(F)cccc2F)CC1
PCM-0102202	Cc1sc(NC(=O)CCl)c(C#N)c1C
PCM-0102203	NC(=O)C1CCCCN1C(=O)CCl
PCM-0102204	COC(=O)c1ccc(NC(=O)CCl)cc1
PCM-0102207	CC1Cc2cc(S(N)(=O)=O)ccc2N1C(=O)CCl
PCM-0102208	Cc1ccc(NC(=O)CCl)cc1Cl
PCM-0102209	O=C(CCl)Nc1cc2c(cc1Cl)OCO2
PCM-0102210	COc1cc(Cl)c(C)cc1NC(=O)CCl
PCM-0102211	Cc1nnc(NC(=O)CCl)s1
PCM-0102212	CC(NC(=O)CCl)c1ccc(Cl)cc1Cl
PCM-0102213	O=C(CCl)N1CCN(c2ccccn2)CC1
PCM-0102214	Cc1cc(Cl)ccc1NC(=O)CCl
PCM-0102216	CC1CCN(C(=O)CCl)c2ccccc2S1
PCM-0102217	O=C(CCl)Nc1ccc(F)c(Cl)c1
PCM-0102219	O=C(Nc1ccccc1)C1CCN(C(=O)CCl)CC1
PCM-0102220	CS(=O)(=O)c1ccc(Cl)c(NC(=O)CCl)c1
PCM-0102221	CNC(=O)C1CN(C(=O)CCl)c2ccccc2O1
PCM-0102223	N#CC(c1cccs1)N1CCN(C(=O)CCl)CC1
PCM-0102224	Cc1ccc(-n2nc(C)cc2NC(=O)CCl)cc1
PCM-0102228	CC(NC(=O)CCl)c1ccc(F)cc1
PCM-0102230	CC1(NC(=O)CCl)CCS(=O)(=O)C1
PCM-0102231	CCc1nc(NC(=O)CCl)sc1C
PCM-0102232	O=C(CCl)Nc1ccccc1[N+](=O)[O-]
PCM-0102233	O=C(CCl)Nc1nc(-c2c[nH]c3ccccc23)cs1
PCM-0102236	COc1ccccc1NC(=O)CCl
PCM-0102237	O=C(CCl)N1CCN(S(=O)(=O)c2ccc(F)cc2)CC1
PCM-0102238	O=C(CCl)Nc1ccc(F)c([N+](=O)[O-])c1
PCM-0102239	O=C(CCl)N1CCN(c2cccc(C(F)(F)F)c2)CC1
PCM-0102241	O=C(CCl)N1CCN(S(=O)(=O)c2cccs2)CC1
PCM-0102242	O=C(CCl)Nc1nccs1
PCM-0102243	O=C(CCl)N1CCN(Cc2cccs2)CC1
PCM-0102245	NC(=O)C1CN(C(=O)CCl)c2ccccc2O1
PCM-0102247	O=C(CCl)Nc1cc(F)ccc1C(=O)O
PCM-0102249	Cc1ccc(C)c(-n2nc(C)cc2NC(=O)CCl)c1
PCM-0102250	O=C(CCl)NC1CCCC1
PCM-0102251	CC1CCC(C#N)(N(C)C(=O)CCl)CC1
PCM-0102252	N#Cc1oc2ccccc2c1NC(=O)CCl
PCM-0102254	COc1ccc(N2CCN(C(=O)CCl)CC2)cc1
PCM-0102255	CCOC(=O)N1CCC(NC(=O)CCl)CC1
PCM-0102256	CC(NC(=O)CCl)c1ccccc1Br
PCM-0102257	O=C(CCl)N1CCN(C(=O)Nc2ccccc2)CC1
PCM-0102258	O=C(CCl)Nc1cc(Cl)ccc1-n1cncn1
PCM-0102259	CN(CC(=O)NC(C)(C)C)C(=O)CCl
PCM-0102261	Cc1c(C#N)c(NC(=O)CCl)n(-c2ccccc2)c1C
PCM-0102262	Cc1nc(-c2cccc(NC(=O)CCl)c2)cs1
PCM-0102263	CC(C)C(C#N)N1CCN(C(=O)CCl)CC1
PCM-0102265	Cc1csc(N(C(=O)CCl)c2ccccc2)n1
PCM-0102266	O=C(CCl)N1c2ccccc2OCC1c1ccccc1
PCM-0102267	CNC(=O)c1ccc(NC(=O)CCl)cc1
PCM-0102269	O=C(CCl)N1CCN(Cc2cccc(Cl)c2)CC1
PCM-0102270	Cc1ccc(C(C)NC(=O)CCl)cc1C
PCM-0102272	CC(C)N(C(=O)CCl)c1ccccc1
PCM-0102273	CC(=O)c1ccc(N2CCN(C(=O)CCl)CC2)c(F)c1
PCM-0102274	O=C(CCl)Nc1cccnc1Cl
PCM-0102275	CC(NC(=O)CCl)c1cccc2ccccc12
PCM-0102276	O=C(CCl)Nc1ccc(OC(F)(F)F)cc1
PCM-0102277	O=C(CCl)N1CCN(Cc2ccc(Cl)s2)CC1
PCM-0102278	O=C(CCl)Nc1ccc(I)cc1
PCM-0102279	CNC(=O)CNC(=O)CCl
PCM-0102280	O=C(CCl)NCc1cccs1
PCM-0102281	O=C(CCl)N1CCN(S(=O)(=O)c2ccccc2F)CC1
PCM-0102282	CC(=O)c1ccccc1NC(=O)CCl
PCM-0102283	CC(=O)c1cccc(N2Cc3ccccc3C2=NC(=O)CCl)c1
PCM-0102284	O=C(CCl)Nc1cc(F)ccc1F
PCM-0102285	CN(C)S(=O)(=O)c1ccc2c(c1)CCCN2C(=O)CCl
PCM-0102286	N#Cc1c(NC(=O)CCl)sc2c1CCCCC2
PCM-0102287	O=C(CCl)N1CCN(Cc2cccc3ccccc23)CC1
PCM-0102288	O=C(CCl)Nc1cc(Cl)ccc1Cl
PCM-0102290	O=C(CCl)Nc1cccc(C(F)(F)F)c1
PCM-0102291	O=C(CCl)NC1CS(=O)(=O)CC1Cl
PCM-0102292	CC1CCCCC1NC(=O)NC(=O)CCl
PCM-0102293	O=C(CCl)N1CCSC1c1ccccc1F
PCM-0102294	O=C(CCl)Nc1nc2ccc(F)cc2s1
PCM-0102295	O=C(CCl)N1N=C(c2cccs2)CC1c1ccco1
PCM-0102296	Cn1nc(-c2ccc(Cl)cc2)cc1NC(=O)CCl
PCM-0102297	O=C(CCl)N1CCN(c2ccccc2Cl)CC1
PCM-0102298	O=C(CCl)N1CCCC1c1ccc2c(c1)OCCO2
PCM-0102299	O=C(CCl)Nc1cc2c(cc1Br)OCCO2
PCM-0102300	CCc1cc(C(=O)NNC(=O)CCl)sc1C
PCM-0102302	CC(C)(C)NC(=O)CN1CCN(C(=O)CCl)CC1
PCM-0102304	CN(C)C(=O)CN1CCN(C(=O)CCl)CC1
PCM-0102305	Cc1cc(CNC(=O)CCl)ccc1F
PCM-0102306	O=C(CCl)N1CCN(C(=O)c2cccs2)CC1
PCM-0102307	O=C(CCl)Nc1ccccc1C(=O)O
PCM-0102308	O=C(CCl)NC(=O)Nc1ccc(Br)cc1
PCM-0102309	CN1C(=O)c2ccc(NC(=O)CCl)cc2C1=O
PCM-0102310	CC(=O)NNC(=O)CCl
PCM-0102311	O=C(CCl)Nc1cc2ccccc2cc1C(=O)O
PCM-0102312	O=C(CCl)Nc1ccccc1Br
PCM-0102313	O=C(CCl)N(C1CCCC1)C1CCS(=O)(=O)C1
PCM-0102314	NC(=O)c1ccsc1NC(=O)CCl
PCM-0102315	CC1(C)C2CCC1(C)C(NC(=O)CCl)C2
PCM-0102316	O=C(CCl)Nc1ccc(Cl)c([N+](=O)[O-])c1
PCM-0102317	COc1cc2c(cc1OC)CN(C(=O)CCl)CC2
PCM-0102320	Cc1ccc(NC(=O)CCl)cc1
PCM-0102323	O=C(CCl)Nc1ccc(C(F)(F)F)cc1
PCM-0102325	COc1ccc2c(c1)CCCN2C(=O)CCl
PCM-0102327	O=C(CCl)N1CCN(S(=O)(=O)c2cccc(F)c2)CC1
PCM-0102328	O=C(CCl)Nc1ccc(F)c(F)c1
PCM-0102330	COc1ccc2nc(NC(=O)CCl)sc2c1
PCM-0102331	O=C(CCl)Nc1cc2c(cc1Cl)OCCCO2
PCM-0102332	CC1CCCC(NC(=O)NC(=O)CCl)C1C
PCM-0102333	O=C(CCl)NC(=O)Nc1ccc2c(c1)OCO2
PCM-0102334	CC(NC(=O)CCl)c1ccc(Cl)cc1
PCM-0102335	CS(=O)(=O)c1ccc(NC(=O)CCl)cc1
PCM-0102336	O=C(CCl)Nc1ccnn1C1CCCC1
PCM-0102337	Cc1oc(NC(=O)CCl)c(C#N)c1C
PCM-0102339	Cc1ccc(NC(=O)CCl)cc1C
PCM-0102340	Cc1cccc(CN2CCN(C(=O)CCl)CC2)c1
PCM-0102341	N#CC(c1ccc(F)cc1)N1CCN(C(=O)CCl)CC1
PCM-0102342	CC(NC(=O)CCl)c1ccc2c(c1)OCCO2
PCM-0102343	O=C(CCl)N1CCN(S(=O)(=O)c2ccc(F)c(Cl)c2)CC1
PCM-0102344	CN(Cc1ccc(Cl)cc1)C(=O)CCl
PCM-0102345	CN(C)C(=O)c1cccc(NC(=O)CCl)c1
PCM-0102346	O=C(CCl)N1CCN(CC(=O)N2CCCC2)CC1
PCM-0102348	CC(C)(C)c1cc(NC(=O)CCl)on1
PCM-0102349	CN(Cc1ccc(Cl)c(Cl)c1)C(=O)CCl
PCM-0102350	CC(NC(=O)CCl)c1ccc2ccccc2c1
PCM-0102352	Cc1cc(C)c(NC(=O)CCl)c(C)c1
PCM-0102353	Cc1ccc(C)c(S(=O)(=O)N2CCN(C(=O)CCl)CC2)c1
PCM-0102354	Cc1ccc(Cl)cc1NC(=O)CCl
PCM-0102355	CC(C)(C)c1ccc(C(=O)NNC(=O)CCl)cc1
PCM-0102356	O=C(CCl)NCC1CCCO1
PCM-0102357	O=C(CCl)N1CCN(c2ccc(O)cc2)CC1
PCM-0102358	Cc1cccc(C(C)C)c1NC(=O)CCl
PCM-0102360	O=C(CCl)NC(=O)NC12CC3CC(CC(C3)C1)C2
PCM-0102361	O=C(CCl)N1CCN(S(=O)(=O)c2ccc(F)c(F)c2)CC1
PCM-0102362	O=C1CN(C(=O)CCl)c2ccccc2N1
PCM-0102363	O=C1CC(C(F)(F)F)N(C(=O)CCl)c2ccccc2N1
PCM-0102364	O=C(CCl)Nc1cccc(F)c1
PCM-0102365	CN(C)C(=O)CNC(=O)CCl
PCM-0102366	O=C(CCl)Nc1cc([N+](=O)[O-])ccc1Cl
PCM-0102367	COC(=O)c1sccc1NC(=O)CCl
PCM-0102368	CN(C(=O)CCl)c1ccccc1
PCM-0102369	CCc1ccccc1NC(=O)CCl
PCM-0102370	COc1ccc(Cl)cc1NC(=O)CCl
PCM-0102372	O=C(CCl)N(c1ccccc1)C1C=CS(=O)(=O)C1
PCM-0102373	O=C(CCl)N1CCN(c2ccccc2F)CC1
PCM-0102374	CC(NC(=O)CCl)c1ccc(Br)cc1
PCM-0102375	O=C(CCl)Nc1ccccc1N1CCCC1=O
PCM-0102376	O=C(CCl)NC(=O)Nc1ccccc1F
PCM-0102377	O=C(CCl)N1CCCCCCC1
PCM-0102378	O=C(CCl)N1CCN(c2ncc(C(F)(F)F)cc2Cl)CC1
PCM-0102379	Cc1ccc(S(=O)(=O)N2CCN(C(=O)CCl)CC2)cc1C
PCM-0102380	O=C(CCl)N1N=C(c2ccco2)CC1c1ccco1
PCM-0102381	N#CC(c1ccccc1)N1CCN(C(=O)CCl)CC1
PCM-0102382	Cc1ccc(-c2cc(NC(=O)CCl)on2)cc1
PCM-0102384	O=C(CCl)NNC(=O)C1COc2ccccc2O1
PCM-0102386	O=C(CCl)N1CCN(Cc2ccc3c(c2)OCCO3)CC1
PCM-0102387	O=C(CCl)N1CCN(Cc2ccccc2F)CC1
PCM-0102388	O=C(CCl)Nc1cc2[nH]c(=O)[nH]c2cc1Br
PCM-0102389	O=C(Nc1ccccc1O)C1CCN(C(=O)CCl)CC1
PCM-0102390	Cc1ccccc1C(C)NC(=O)CCl
PCM-0102391	O=C(CCl)NCC(=O)N1CCCC1
PCM-0102392	O=C(CCl)Nc1ccc([N+](=O)[O-])cc1Cl
PCM-0102393	O=C(CCl)N1CCCC1c1cccs1
PCM-0102394	Cc1cc(C)cc(NC(=O)CCl)c1
PCM-0102395	N#Cc1ccccc1S(=O)(=O)N1CCN(C(=O)CCl)CC1
PCM-0102396	O=C(CCl)Nc1cccc2ccccc12
PCM-0102397	O=C(CCl)N1CCN(Cc2ccc3c(c2)OCO3)CC1
PCM-0102398	Cc1ccc(C)c(NC(=O)CCl)c1
PCM-0102399	Cc1ccc(CN(C)C(=O)CCl)o1
PCM-0102400	O=C(CCl)Nc1ccc(C(=O)O)cc1
PCM-0102401	CN(Cc1ccc(Br)cc1)C(=O)CCl
PCM-0102402	CC(NC(=O)CCl)C12CC3CC(CC(C3)C1)C2
PCM-0102404	O=C(CCl)NC1C2CC3CC(C2)CC1C3
PCM-0102405	O=C(CCl)N1CCN(C2CCS(=O)(=O)C2)CC1
PCM-0102406	O=C(CCl)Nc1ccc([N+](=O)[O-])cc1C(F)(F)F
PCM-0102407	CS(=O)(=O)c1cccc(NC(=O)CCl)c1
PCM-0102409	O=C(CCl)Nc1ccc2c(c1)OCCCO2
PCM-0102410	COc1cccc(NC(=O)CCl)c1
PCM-0102411	O=C(CCl)NC(=O)NC1CC1
PCM-0102412	O=C(CCl)Nc1cc(Cl)ccc1C(=O)O
PCM-0102415	O=C(CCl)N1CCSc2ccccc21
PCM-0102417	CS(=O)(=O)N1CCN(C(=O)CCl)CC1
PCM-0102420	CC1CCc2c(sc(NC(=O)CCl)c2C#N)C1
PCM-0102425	O=C(CCl)N1CCCC(c2nc3ccccc3s2)C1
PCM-0102427	O=C(CCl)Nc1nncs1
PCM-0102428	CC1(c2ccccc2)NC(=O)N(NC(=O)CCl)C1=O
PCM-0102429	CC(C)c1cccc(NC(=O)CCl)c1
PCM-0102430	O=C(CCl)NNC(=O)c1ccc(F)cc1
PCM-0102431	Cc1cc(CNC(=O)CCl)cc(C)c1O
PCM-0102436	CCC1CN(C(=O)CCl)CCO1
PCM-0102438	CC(c1ccc(F)c(F)c1)N(C)C(=O)CCl
PCM-0102452	N#Cc1c(NC(=O)CCl)sc2c1CCC2
PCM-0102456	O=C(CCl)NCC(F)(F)F
PCM-0102457	O=C(CCl)Nc1nc2c(s1)CCC2
PCM-0102465	N#CC1(NC(=O)CCl)CCCCCC1
PCM-0102468	O=C(CCl)N1CCN(S(=O)(=O)c2ccccc2)CC1
PCM-0102469	O=C(CCl)N=c1sccn1Cc1ccccc1
PCM-0102471	N#CCN(C(=O)CCl)c1ccccc1
PCM-0102474	O=C(CCl)N1CCC2CCCCC2C1
PCM-0102476	O=C(CCl)N1CCNCC1
PCM-0102478	CC(c1ccccc1)N(C)C(=O)CCl
PCM-0102492	O=C(CCl)N1CCC(Cc2ccccc2)CC1
PCM-0102494	O=C(CCl)NC(=O)NCc1ccco1
PCM-0102495	NC(=O)C1CCCN(C(=O)CCl)C1
PCM-0102497	O=C(CCl)NCc1cccnc1
PCM-0102498	CC12CCC(CC1=NNC(=O)CCl)C2(C)C
PCM-0102500	Cc1cc(NC(=O)CCl)no1
PCM-0102501	Cc1nn(-c2ccccc2)c(C)c1NC(=O)CCl
PCM-0102504	CC(C)NC(=O)NC(=O)CCl
PCM-0102505	O=C(CCl)Nc1ccc(Br)cc1Cl
PCM-0102509	O=C(CCl)Nc1ccccc1I
PCM-0102510	O=C(CCl)NNC(=O)c1ccccc1F
PCM-0102511	Cc1ccc([N+](=O)[O-])c(NC(=O)CCl)c1C
PCM-0102512	O=C(CCl)N1CCCC1c1ccc2c(c1)OCCCO2
PCM-0102514	O=C(CCl)N1CCCCC1
PCM-0102516	CC(C)N(CC(F)(F)F)C(=O)CCl
PCM-0102518	CNC(=O)C1CCCN1C(=O)CCl
PCM-0102532	CC(C)c1ccc(NC(=O)CCl)cc1
PCM-0102534	CNC(=O)NC(=O)CCl
PCM-0102535	CC(=O)N1CCN(C(=O)CCl)CC1
PCM-0102536	CC(C)(C)c1cc(NC(=O)CCl)n(-c2ccccc2)n1
PCM-0102538	O=C(CCl)NCc1ccccc1
PCM-0102539	Cc1ccc(N(C(=O)CCl)C2C=CS(=O)(=O)C2)cc1
PCM-0102544	O=C(CCl)Nc1cc([N+](=O)[O-])ccc1F
PCM-0102545	COC(=O)c1cc(NC(=O)CCl)cn1C
PCM-0102546	CC1(C)C(=O)Nc2ccccc2N1C(=O)CCl
PCM-0102550	O=C(CCl)N=c1sccn1Cc1ccccc1Cl
PCM-0102552	Cc1ccc(CN(C)C(=O)CCl)c(C)c1
PCM-0102554	CC(C)(O)CNC(=O)CCl
PCM-0102556	CC(c1ccc(Cl)cc1)N(C)C(=O)CCl
PCM-0102558	COc1ccc(C2CCCCCN2C(=O)CCl)cc1
PCM-0102572	CC(NC(=O)CCl)C1CC2CCC1C2
PCM-0102575	O=C(NC1CCN(C(=O)CCl)CC1)c1ccccc1
PCM-0102577	Cc1ccc(NC(=O)CCl)cc1I
PCM-0102578	O=C(CCl)NCc1ccc2c(c1)OCO2
PCM-0102579	Cc1cccc(N(C(=O)CCl)C2C=CS(=O)(=O)C2)c1
PCM-0102580	N#Cc1c(NC(=O)CCl)sc2c1CCCC2
PCM-0102582	O=C(CCl)Nc1ccc(N2CCOCC2)cc1
PCM-0102584	NC(=O)C1CCN(C(=O)CCl)CC1
PCM-0102585	O=C(CCl)Nc1cc2c(cc1Cl)OCCO2
PCM-0102588	Cc1n[nH]c(C)c1NC(=O)CCl
PCM-0102589	COC(=O)c1ccccc1N(C)C(=O)CCl
PCM-0102590	O=C(CCl)Nc1cc(C(=O)O)ccc1Cl
PCM-0102592	CN(Cc1ccccc1Br)C(=O)CCl
PCM-0102594	CCN(C(=O)CCl)C1CC1
PCM-0102596	O=C(CCl)NCC1CCOC1
PCM-0102598	CC(NC(=O)CCl)C(=O)N1CCCCC1
PCM-0102612	O=C(CCl)Nc1ccc(N2CCCCC2)cc1
PCM-0102614	O=C(CCl)NC(=O)Nc1ccc2c(c1)OCCO2
PCM-0102615	O=C(CCl)N1CCOC(c2ccc(F)cc2)C1
PCM-0102616	CC1CCCC(C)N1C(=O)CCl
PCM-0102618	CCc1cccc(C)c1NC(=O)CCl
PCM-0102619	O=C(CCl)NC1CCN(C(=O)c2ccco2)CC1
PCM-0102622	CC(C)(C)c1ccc(NC(=O)CCl)cc1
PCM-0102623	Cc1ccc(NC(=O)NC(=O)CCl)cc1
PCM-0102624	Cc1ccc(C(=O)O)cc1NC(=O)CCl
PCM-0102625	O=C(CCl)N1CCCc2cc(S(=O)(=O)N3CCCC3)ccc21
PCM-0102626	CC(C)C(C)(C#N)NC(=O)CCl
PCM-0102628	Cc1ccc(S(=O)(=O)N2CCN(C(=O)CCl)CC2)c(C)c1
PCM-0102630	Cc1nc(CN2CCN(C(=O)CCl)CC2)cs1
PCM-0102636	CN(Cc1cccs1)C(=O)CCl
PCM-0102638	Cc1cc(N2CCN(C(=O)CCl)CC2)nc(C(C)C)n1
PCM-0102652	COc1ccc(NC(=O)CCl)cc1Cl
PCM-0102653	O=C(CCl)Nc1cccnc1
PCM-0102654	CCNC(=O)NC(=O)CCl
PCM-0102655	O=C(CCl)N1CCC(C(=O)N2CCCC2)CC1
PCM-0102656	CCOC(=O)C1CCN(C(=O)CCl)CC1
PCM-0102658	O=C(CCl)Nc1ccccc1
PCM-0102659	O=C(CCl)N1N=C(c2ccco2)CC1c1ccsc1
PCM-0102660	Cc1ccc(CNC(=O)CCl)cc1
PCM-0102662	O=C(CCl)Nc1ccc2c(c1)CCC2
PCM-0102663	CC1CCCC(NC(=O)CCl)C1C
PCM-0102664	CC(C#N)(NC(=O)CCl)C1CC1
PCM-0102665	Cc1cc(NC(=O)CCl)n(-c2ccc(F)cc2)n1
PCM-0102666	CC1CCC2(CC1)NC(=O)N(NC(=O)CCl)C2=O
PCM-0102669	CN(C(=O)CCl)c1ccc([N+](=O)[O-])cc1
PCM-0102670	O=C(CCl)Nc1ccc(N2CCCC2)cc1
PCM-0102671	O=C(CCl)NCc1ccco1
PCM-0102672	CN(Cc1ccco1)C(=O)CCl
PCM-0102676	O=C(CCl)N1CCCC(C(F)(F)F)C1
PCM-0102678	CN(Cc1cc(Cl)cc(Cl)c1)C(=O)CCl
PCM-0102693	O=C(CCl)N1CCCC1c1ccsc1
PCM-0102696	O=C(CCl)Nc1cccc(C(=O)O)c1
PCM-0102697	CC1CC(=O)Nc2ccccc2N1C(=O)CCl
PCM-0102698	O=C(CCl)Nc1nc2ccccc2s1
PCM-0102699	Cc1cc(NC(=O)CCl)n(-c2ccccc2C)n1
PCM-0102700	N#Cc1ccc(Cl)cc1NC(=O)CCl
PCM-0102702	CCCNC(=O)NC(=O)CCl
PCM-0102703	CN(C(=O)CCl)C1CCCc2ccccc21
PCM-0102704	O=C(CCl)N1CCN(S(=O)(=O)c2ccc(Cl)cc2)CC1
PCM-0102706	O=C(CCl)NCC12CC3CC(CC(C3)C1)C2
PCM-0102707	Cc1ccccc1CN(C)C(=O)CCl
PCM-0102709	C=CCNC(=O)NC(=O)CCl
PCM-0102710	CC(c1ccccc1)N1CCN(C(=O)CCl)CC1
PCM-0102712	CN(CCC#N)C(=O)CCl
PCM-0102714	CN(CC1CC1)C(=O)CCl
PCM-0102716	COc1cccc(C2CCCN2C(=O)CCl)c1
PCM-0102733	O=C(CCl)NCc1ccc(F)cc1C(F)(F)F
PCM-0102734	COC(=O)C1(NC(=O)CCl)CCCCC1
PCM-0102735	C#Cc1cccc(NC(=O)CCl)c1
PCM-0102736	CC(C)(C)c1nnc(NC(=O)CCl)s1
PCM-0102738	O=C(CCl)Nc1ccc2c(c1)OC(F)(F)O2
PCM-0102739	O=C(CCl)N1CCN(Cc2ccsc2)CC1
PCM-0102744	Cc1ccc(S(N)(=O)=O)cc1NC(=O)CCl
PCM-0102745	O=C(CCl)N(C1=CCCCC1)C1CC1
PCM-0102746	O=C(CCl)Nc1oncc1-c1ccccc1
PCM-0102747	CN(Cc1cccc(F)c1)C(=O)CCl
PCM-0102748	CC(C)N1CCC(NC(=O)CCl)CC1
PCM-0102749	O=C(CCl)N1CCOCC1
PCM-0102750	CC1CN(c2ccc(NC(=O)CCl)cc2)CC(C)O1
PCM-0102751	O=C(CCl)N1CCCCCC1
PCM-0102753	O=C(CCl)NC(=O)NCc1cccs1
PCM-0102754	CC(NC(=O)CCl)C(=O)N(C)C
PCM-0102755	O=C(CCl)N(c1ccccc1)C1CCS(=O)(=O)C1
PCM-0102756	CN(CC1COc2ccccc2O1)C(=O)CCl
PCM-0102758	NC(=O)c1ccccc1NC(=O)CCl
PCM-0102759	Cc1ccc(S(=O)(=O)N2CCN(C(=O)CCl)CC2)cc1
PCM-0102760	O=C(CCl)N(C1CCCCC1)C1CCS(=O)(=O)C1
PCM-0102762	O=C(CCl)Nc1cc(Cl)ccc1F
PCM-0102763	COc1ccc(Cl)cc1C(=O)NNC(=O)CCl
PCM-0102764	COC(=O)c1ccc(Cl)c(NC(=O)CCl)c1
PCM-0102772	CSc1ccc(NC(=O)CCl)cc1
PCM-0102773	CC(C)(C)C(NC(=O)CCl)c1cccs1
PCM-0102774	O=C(CCl)N(C1CC1)C1CCCc2ccccc21
PCM-0102775	Cc1ccc(-c2nnc(C)[nH]2)c(NC(=O)CCl)c1
PCM-0102776	O=C(CCl)NNC(=O)C1CC1
PCM-0102780	Cc1noc(C)c1CNC(=O)CCl
PCM-0102781	O=C(CCl)N1CCC(C(=O)N2CCCCCC2)CC1
PCM-0102782	CN(C(=O)CCl)C(C)(C)C#N
PCM-0102783	CC(c1ccc(F)cc1)N(C)C(=O)CCl
PCM-0102784	O=C(CCl)Nc1nc(-c2cccs2)cs1
PCM-0102785	Cc1ccsc1CN(C)C(=O)CCl
PCM-0102786	CC(C)(C)OC(=O)N1CCN(C(=O)CCl)CC1
PCM-0102787	CN(Cc1ccccc1F)C(=O)CCl
PCM-0102789	CC1CC(C)CN(C(=O)CCl)C1
PCM-0102790	O=C(CCl)NCc1cc(F)cc(F)c1
PCM-0102793	CC(c1nc2ccccc2s1)N(C)C(=O)CCl
PCM-0102794	O=C(CCl)NCC1CCCc2ccccc21
PCM-0102796	CC1CN(C(=O)CCl)CC(C)O1
PCM-0102797	O=C(CCl)Nc1cccc(Cl)c1Cl
PCM-0102798	CC(NC(=O)CCl)c1ccco1
PCM-0102799	Cc1cc(Br)ccc1NC(=O)CCl
PCM-0102803	O=C(CCl)NCc1nc2ccccc2s1
PCM-0102807	NS(=O)(=O)c1ccc(NC(=O)CCl)cc1
PCM-0102809	O=C(CCl)Nc1nc(-c2ccc(F)cc2)cs1
PCM-0102811	C#CCN1CCN(C(=O)CCl)CC1
PCM-0102814	O=C(CCl)N1CCN(Cc2ccc3c(c2)CCO3)CC1
PCM-0102815	CNC(=O)C1CCN(C(=O)CCl)CC1
PCM-0102816	CC(NC(=O)CCl)c1ccc2c(c1)CC(=O)N2
PCM-0102817	CC(C)(C)NC(=O)CNC(=O)CCl
PCM-0102818	O=C(CCl)N1CCN(Cc2ccc(Cl)cc2)CC1
PCM-0102820	O=C(CCl)NC1CCC2(CC1)OCCO2
PCM-0102821	Cc1cccc(CNC(=O)CCl)c1
PCM-0102822	CC1CCc2ccccc2N1C(=O)CCl
PCM-0102823	O=C(CCl)N1CCC2(CC1)OCCO2
PCM-0102826	O=C(CCl)N1CCCC2CCCCC21
PCM-0102827	COC(=O)C1(NC(=O)CCl)CCC(C)CC1
PCM-0102828	CCC1CCCCN1C(=O)CCl
PCM-0102829	Cc1ccccc1CC(=O)NNC(=O)CCl
PCM-0102830	CC1CN(C(=O)CCl)CCO1
PCM-0102831	CC1CCN(C(=O)CCl)C2CCCCC12
PCM-0102832	O=C(CCl)N(C1CC1)C1CCS(=O)(=O)C1
PCM-0102833	CC(C)(C)N(Cc1cccc(F)c1)C(=O)CCl
PCM-0102836	O=C(CCl)N1CCN(S(=O)(=O)c2ccc3ccccc3c2)CC1
PCM-0102837	O=C(CCl)N1CCN(S(=O)(=O)c2ccccc2Cl)CC1
PCM-0102838	CC(=O)c1sc(NC(=O)CCl)nc1C
PCM-0102841	COC(=O)C1Cc2ccccc2CN1C(=O)CCl
PCM-0102848	O=C(CCl)Nc1ccc([N+](=O)[O-])cc1Br
PCM-0102853	CC(C)(C)CCNC(=O)CCl
PCM-0102854	N#CC1(NC(=O)CCl)CCC1
PCM-0102855	CC(C)(C)C(=O)NNC(=O)CCl
PCM-0102857	N#Cc1cccc(C(=O)NNC(=O)CCl)c1
PCM-0102858	Cc1ccc(S(C)(=O)=O)cc1NC(=O)CCl
PCM-0102861	CCOC(=O)N1CCN(C(=O)CCl)CC1
PCM-0102862	O=C(CCl)NC1CCCC(C(F)(F)F)C1
PCM-0102865	CN(Cc1ccsc1)C(=O)CCl
PCM-0102866	O=C(CCl)Nc1ccc2[nH]c(=O)[nH]c2c1
PCM-0102867	CC1CCCN(C(=O)CCl)C1
PCM-0102868	O=C(CCl)N(c1ccc(F)cc1)C1C=CS(=O)(=O)C1
PCM-0102869	CN(C(=O)CCl)C1=CCCC1
PCM-0102870	O=C(CCl)N1CCOCC1C1CC1
PCM-0102871	O=C(CCl)NC1CCOc2ccccc21
PCM-0102872	Cc1csc(NC(=O)CCl)n1
PCM-0102874	O=C(CCl)Nc1cc(F)cc(F)c1
PCM-0102875	N#Cc1ccc(NC(=O)CCl)cc1
PCM-0102876	Cc1ccccc1CN1CCN(C(=O)CCl)CC1
PCM-0102877	CN(C)C(=O)c1ccc(NC(=O)CCl)cc1
PCM-0102879	Cc1cc(C)c(C(C)NC(=O)CCl)cc1C
PCM-0102880	COC(=O)C1CN(C(=O)CCl)c2ccccc2O1
PCM-0102881	O=C(CCl)NCC1COc2ccccc2O1
PCM-0102883	C=CC(=O)NC(=O)Nc1ccccc1
PCM-0102884	C=CC(=O)Nc1nc(-c2ccc(O)cc2)cs1
PCM-0102885	O=C(CCl)NNC(=O)c1ccc([N+](=O)[O-])cc1
PCM-0102887	Cc1ccccc1NC(=O)CCl
PCM-0102889	O=C(CCl)N1CCN(c2cnccn2)CC1
PCM-0102890	O=C(CCl)Nc1ccc2c(c1)NC(=O)CO2
PCM-0102891	O=C(CCl)Nc1ccc(Cl)nc1
PCM-0102895	CC(=O)Nc1ccc(NC(=O)CCl)c(C(F)(F)F)c1
PCM-0102896	O=C(CCl)NCC1CCS(=O)(=O)C1
PCM-0102897	CN(Cc1cc(C#N)ccc1F)C(=O)CCl
PCM-0102898	CN(Cc1ccc(Cl)s1)C(=O)CCl
PCM-0102899	CN(Cc1cnn(C)c1)C(=O)CCl
PCM-0102900	CCN(C(=O)CCl)c1ccc(F)cc1
PCM-0102903	NS(=O)(=O)c1ccccc1NC(=O)CCl
PCM-0102904	COCC(=O)NC(=O)CCl
PCM-0102905	O=C(CCl)N1CCN(c2ccc(F)cc2)CC1
PCM-0102906	COC(=O)CNC(=O)CCl
PCM-0102910	O=C(CCl)NC(=O)Nc1ccc2c(c1)OCCCO2
PCM-0102911	Cc1ccccc1CN1CCCN(C(=O)CCl)CC1
PCM-0102912	COC(=O)c1cc(Cl)cc(Cl)c1NC(=O)CCl
PCM-0102913	CC1CCC(NC(=O)CCl)CC1
PCM-0102914	O=C(CCl)Nc1ccc(Cl)cc1Cl
PCM-0102915	O=C(CCl)Nc1ccc(N2CCCC2=O)cc1
PCM-0102916	CN(C(=O)CCl)C1(C#N)CCCCC1
PCM-0102918	CC(=O)c1oc2ccccc2c1NC(=O)CCl
PCM-0102919	O=C(CCl)N1CCN(Cc2ccccc2)C1=O
PCM-0102920	O=C(CCl)N1CCC(c2nc3ccccc3o2)CC1
PCM-0102921	CN1CCN(C(=O)CCl)CC1
PCM-0102923	CC(C)(C)OC(=O)N1CCCC(CNC(=O)CCl)C1
PCM-0102926	O=C(CCl)Nc1ccc(Br)cc1F
PCM-0102928	CC(C)c1nnc(NC(=O)CCl)s1
PCM-0102929	COc1ccc(C2=CCN(C(=O)CCl)CC2)cc1
PCM-0102930	O=C(CCl)Nc1ccncc1
PCM-0102931	O=C(CCl)NC1CCN(C(=O)C2CCCCC2)CC1
PCM-0102932	CC(=O)N1CCC(NC(=O)CCl)CC1
PCM-0102933	CC1CCCN(C(=O)C2CCN(C(=O)CCl)CC2)C1
PCM-0102935	O=C(CCl)NC1(c2ccccc2)CCC1
PCM-0102936	N#Cc1cccc(CNC(=O)CCl)c1
PCM-0102937	CCOC(=O)C1CCCCN1C(=O)CCl
PCM-0102938	COc1ccc(C2CCCN2C(=O)CCl)cc1
PCM-0102939	CN(Cc1ccc(F)cc1)C(=O)CCl
PCM-0102940	O=C(CCl)N1CCOC2CCCCC21
PCM-0102941	CC(C)N(C(=O)CCl)C1CCCCC1
PCM-0102942	CN(CC12CC3CC(CC(C3)C1)C2)C(=O)CCl
PCM-0102944	Cc1nc(C2(NC(=O)CCl)CCCCCC2)no1
PCM-0102945	CC1CCN(C(=O)CCl)CC1
PCM-0102946	N#Cc1ccc(CNC(=O)CCl)cc1
PCM-0102948	CC(C)N(C(=O)CCl)C1CCCC1
PCM-0102949	Cc1nn(C)c(C)c1NC(=O)CCl
PCM-0102950	O=C(CCl)NCc1ccccn1
PCM-0102951	O=C(CCl)NC1(c2ccc3c(c2)OCCO3)CCCC1
PCM-0102953	O=C(CCl)NNC(=O)c1ccc(Cl)cc1
PCM-0102954	O=C(CCl)NNC(=O)c1ccccc1Cl
PCM-0102955	Cc1ccc(NC(=O)CCl)cc1Br
PCM-0102957	O=C(Nc1ccccc1)NN(C(=O)CCl)c1ccccc1
PCM-0102958	CN(Cc1ccc2c(c1)OCCO2)C(=O)CCl
PCM-0102959	Cc1ccc(CNC(=O)CCl)cc1F
PCM-0102962	Cc1ccc(C(=O)N2CCN(C(=O)CCl)CC2)cc1
PCM-0102965	CC(=O)c1cccc(NC(=O)CCl)c1
PCM-0102968	Cc1sc(NC(=O)CCl)c(C)c1C
PCM-0102969	CS(C)(=O)=NC(=O)CCl
PCM-0102970	O=C(CCl)N1CCN(C(=O)C2CC2)CC1
PCM-0102971	CC(c1cc2ccccc2o1)N(C)C(=O)CCl
PCM-0102972	O=C(CCl)N1CCC(C(=O)N2CCCCC2)CC1
PCM-0102973	Cc1ccc(CNC(=O)CCl)s1
PCM-0102974	CC(C)N(C)C(=O)C1CCN(C(=O)CCl)CC1
PCM-0102976	CN(Cc1cccc(Cl)c1)C(=O)CCl
PCM-0102977	COC(=O)c1cccc(NC(=O)CCl)n1
PCM-0102978	COC(=O)C1CCN(C(=O)CCl)CC1
PCM-0102980	CCN(C(=O)CCl)c1ccccc1C
PCM-0102981	CC(C)(C)OC(=O)CNC(=O)CCl
PCM-0102983	Cc1nc(C2(NC(=O)CCl)CCCCC2)no1
PCM-0102984	CN(Cc1ccccc1)C(=O)CCl
PCM-0102985	O=C(CCl)NNC(=O)c1ccco1
PCM-0102987	CN(Cc1cccc(C(F)(F)F)c1)C(=O)CCl
PCM-0102988	CN(Cc1nc2ccccc2s1)C(=O)CCl
PCM-0102992	O=C(CCl)Nc1ccc(Br)cc1
PCM-0102993	N#CC1(NC(=O)CCl)CCCCC1
PCM-0102994	Cc1cc(C)c(NC(=O)CCl)c(Cl)c1
PCM-0102996	O=C(CCl)N1CCN(C(=O)C2COc3ccccc3O2)CC1
PCM-0102998	O=C(CCl)NNC(=O)CC1CCS(=O)(=O)C1
PCM-0103002	O=C(CCl)Nc1ccc(F)cc1
PCM-0103004	O=C(CCl)Nc1ccc(F)cc1F
PCM-0103006	O=C(CCl)N1CCN(Cc2ccco2)CC1
PCM-0103007	O=C(CCl)NCC#Cc1ccccc1
PCM-0103008	O=C1CN(C(=O)CCl)CCN1
PCM-0103010	CC(=O)c1cc2c(cc1NC(=O)CCl)OCO2
PCM-0103011	O=C(CCl)NCC#Cc1cccc(C(F)(F)F)c1
PCM-0103012	NS(=O)(=O)c1ccc(Cl)c(NC(=O)CCl)c1
PCM-0103013	Cc1ccccc1C(=O)NC1CCN(C(=O)CCl)CC1
PCM-0103014	CC(C)C(=O)NNC(=O)CCl
PCM-0103016	O=C(CCl)N1CCN(c2ccccc2[N+](=O)[O-])CC1
PCM-0103017	Cc1ccc(CN(C)C(=O)CCl)cc1
PCM-0103018	CS(=O)(=O)c1ccc(F)c(NC(=O)CCl)c1
PCM-0103019	CC1CCC(N(C)C(=O)CCl)CC1
PCM-0103020	O=C(CCl)NCC1Cc2ccccc2O1
PCM-0103022	O=C(CCl)N1CCN(c2ncc(Cl)cc2Cl)CC1
PCM-0103023	CC(C)N(C(=O)CCl)C(C)C
PCM-0103024	O=C(CCl)N1CCc2sccc2C1c1ccccc1
PCM-0103026	CC1CCCCC1N(C)C(=O)CCl
PCM-0103027	COC(=O)c1ccc(C)c(NC(=O)CCl)c1
PCM-0103028	Cc1ccc(NC(=O)CCl)c(F)c1
PCM-0103030	CC(NC(=O)CCl)c1ccc2c(c1)OCO2
PCM-0103031	Cc1ccc2nc(NC(=O)CCl)sc2c1
PCM-0103032	O=C(CCl)N1CCN(c2cccc(Cl)c2)CC1
PCM-0103033	N#Cc1cccc(NC(=O)CCl)c1
PCM-0103035	CC(NC(=O)CCl)c1ccc(F)cc1F
PCM-0103037	O=C(CCl)NC(=O)NCC(F)(F)F
PCM-0103038	O=C(CCl)N1CC=C(c2ccccc2)CC1
PCM-0103040	O=C(CCl)Nc1ccc(F)cc1Cl
PCM-0103043	COc1ccc(C)cc1NC(=O)CCl
PCM-0103045	O=C(CCl)NC1CCOCC1
PCM-0103046	CC(C)(C)n1ncc2c1CCCC2NC(=O)CCl
PCM-0103047	O=C(CCl)NCc1cccc(F)c1
PCM-0103048	COC(=O)c1cccc(NC(=O)CCl)c1
PCM-0103050	O=C(CCl)NCc1cc(Br)cs1
PCM-0103051	CCC1c2ccsc2CCN1C(=O)CCl
PCM-0103052	Cc1nc(-c2ccc(C)c(NC(=O)CCl)c2)n[nH]1
PCM-0103055	O=C(CCl)NC1CCN(C2CC2)CC1
PCM-0103056	Cc1ccc(CN2CCCN(C(=O)CCl)CC2)cc1
PCM-0103057	Cc1cc(NC(=O)CCl)n(C(C)(C)C)n1
PCM-0103060	CC1(C)CCCN1C(=O)CCl
PCM-0103061	O=C(CCl)NNC(=O)C1CCC1
PCM-0103062	O=C(CCl)NC1CCSC1=O
PCM-0103063	O=C(CCl)N1CCN(Cc2ccccc2)CC1
PCM-0103064	O=C(CCl)N(C1CCCC1)C1CC1
PCM-0103065	O=C(CCl)NCC1CCC1
PCM-0103066	Cc1cc(NC(=O)CCl)n(-c2ccccc2F)n1
PCM-0103068	O=C(CCl)N1CCC(c2nc3ccccc3s2)CC1
PCM-0103070	COCC(=O)NNC(=O)CCl
PCM-0103071	O=C(CCl)N1CCCc2cccc(F)c21
PCM-0103075	Cc1ccsc1CNC(=O)CCl
PCM-0103077	O=C(CCl)Nc1ccon1
PCM-0103080	O=C(CCl)NCc1ccc(Cl)s1
PCM-0103081	CN(Cc1cc(Br)cs1)C(=O)CCl
PCM-0103082	Cc1ccc(N(C(=O)CCl)C2C=CS(=O)(=O)C2)cc1C

## Sheet: NUDT7
Compound	SMILES
PCM-0102092	O=C(CCl)NC(=O)NCC1COc2ccccc2O1
PCM-0102093	O=C(CCl)N1CCN(c2ncccn2)CC1
PCM-0102094	O=C(CCl)N1CCN(c2ccc([N+](=O)[O-])cc2)CC1
PCM-0102095	Cc1csc(CC(=O)NNC(=O)CCl)n1
PCM-0102096	CC(NC(=O)CCl)c1ccc(Cl)c(Cl)c1
PCM-0102097	O=C(CCl)Nc1cccc2ncccc12
PCM-0102098	Cc1ccc([N+](=O)[O-])cc1NC(=O)CCl
PCM-0102099	Cc1c(C#N)c(NC(=O)CCl)n(-c2ccc(F)cc2)c1C
PCM-0102101	O=C(CCl)Nc1ccc(-c2nnc3n2CCCCC3)cc1
PCM-0102102	Cc1ccc(C2=NN(C(=O)CCl)C(c3ccco3)C2)o1
PCM-0102103	CCN1CCC(NC(=O)CCl)CC1
PCM-0102104	O=C(CCl)Nc1ccc2c(c1)OC1(CCCCC1)O2
PCM-0102105	CCN(C(=O)CCl)C1CCS(=O)(=O)C1
PCM-0102110	CC(NC(=O)CCl)c1ccccc1Cl
PCM-0102112	O=C(CCl)Nc1ccc(Cl)c(Cl)c1
PCM-0102113	CNC(=O)c1cccc(NC(=O)CCl)c1
PCM-0102114	CC(=O)Nc1ccc(NC(=O)CCl)cc1
PCM-0102116	Cc1cccc(NC(=O)CCl)c1
PCM-0102117	CC(NC(=O)CCl)c1cc2ccccc2o1
PCM-0102118	O=C(CCl)NC12CC3CC(CC(C3)C1)C2
PCM-0102119	Cc1ccc(NC(=O)NC(=O)CCl)cc1C
PCM-0102120	O=C(CCl)Nc1ccc(Cl)cc1
PCM-0102121	O=C(CCl)N1CCN(S(=O)(=O)c2ccc(Cl)s2)CC1
PCM-0102122	O=C(CCl)NC(=O)NCc1ccccc1
PCM-0102123	O=C(CCl)N1CCc2sccc2C1
PCM-0102125	O=C(CCl)N1CCN(c2ccc(Cl)cc2[N+](=O)[O-])CC1
PCM-0102126	O=C(CCl)Nc1nc2ccc(Br)cc2s1
PCM-0102127	O=C(CCl)Nc1ccc(Cl)cc1C(=O)O
PCM-0102128	CC(NC(=O)CCl)c1ccccc1
PCM-0102129	CC(=O)N1CCc2cc(NC(=O)CCl)ccc21
PCM-0102130	Cc1c(Cl)cccc1NC(=O)CCl
PCM-0102131	Cc1ccc(-n2nc(C)c(NC(=O)CCl)c2C)cc1
PCM-0102133	O=C(CCl)N1CCN(CC(=O)N2CCOCC2)CC1
PCM-0102134	Cc1cc([N+](=O)[O-])ccc1NC(=O)CCl
PCM-0102136	N#CC1(NC(=O)CCl)CCCC1
PCM-0102138	O=C(CCl)NC1CCS(=O)(=O)C1
PCM-0102139	O=C1CN(C(=O)CCl)C2(CCCCC2)C(=O)N1
PCM-0102140	COc1ccc(NC(=O)CCl)cn1
PCM-0102141	CS(=O)(=O)c1ccccc1NC(=O)CCl
PCM-0102142	O=C(CCl)NNC(=O)c1cc2c(s1)CCCC2
PCM-0102146	Cc1c(C#N)c(NC(=O)CCl)n(-c2cccc(F)c2)c1C
PCM-0102148	N#CCc1ccc(NC(=O)CCl)cc1
PCM-0102149	O=C(CCl)NCc1ccccc1F
PCM-0102150	O=C(CCl)N1CCC(c2ccccc2)=N1
PCM-0102151	O=C(CCl)Nc1ccc2[nH]c(C(F)(F)F)nc2c1
PCM-0102152	O=C(CCl)Nc1ccccc1Cl
PCM-0102153	O=C(CCl)NC(=O)OCc1ccccc1
PCM-0102154	O=C(CCl)Nc1cccc(I)c1
PCM-0102155	O=C(CCl)N(CC(F)(F)F)c1ccc(Cl)cc1
PCM-0102156	COc1ccc(NC(=O)CCl)cc1
PCM-0102157	CC(NC(=O)CCl)C1CC1
PCM-0102158	O=C(CCl)Nc1ccccc1F
PCM-0102159	O=C(CCl)N1c2ccccc2NC(=O)C12CCCC2
PCM-0102160	O=C(CCl)N1CCc2ccccc21
PCM-0102162	NS(=O)(=O)c1cccc(NC(=O)CCl)c1
PCM-0102163	O=C(CCl)Nc1ccc(O)cc1
PCM-0102164	NC(=O)c1c(NC(=O)CCl)sc2c1CCC2
PCM-0102165	Cc1cc(S(N)(=O)=O)cc(NC(=O)CCl)c1C
PCM-0102166	CCc1nnc(NC(=O)CCl)s1
PCM-0102168	Cc1ccc(-c2csc(NC(=O)CCl)n2)cc1
PCM-0102169	O=C(CCl)N1CCN(Cc2ccc(Br)s2)CC1
PCM-0102170	O=C(CCl)Nc1ccccc1C(F)(F)F
PCM-0102171	Cc1ccc(NC(=O)NC(=O)CCl)c(C)c1
PCM-0102172	CC(=O)Nc1cccc(NC(=O)CCl)c1
PCM-0102173	COc1ccccc1N1CCN(C(=O)CCl)CC1
PCM-0102174	O=C(CCl)NCc1cccc(Cl)c1
PCM-0102175	Cc1cc(NC(=O)CCl)ccc1N1CCCC1
PCM-0102176	Cc1cccc([N+](=O)[O-])c1NC(=O)CCl
PCM-0102177	Cc1ccc(NC(=O)CCl)cc1S(N)(=O)=O
PCM-0102178	CN(C(=O)CCl)C1CCS(=O)(=O)C1
PCM-0102179	O=C(CCl)Nc1cccc(N2CCCC2=O)c1
PCM-0102180	CC(NC(=O)CCl)c1cccs1
PCM-0102181	O=C(CCl)Nc1cccc(-c2nnc3n2CCCCC3)c1
PCM-0102183	Cc1c(C#N)c(NC(=O)CCl)n(C2CCCC2)c1C
PCM-0102185	Cc1cccc(N2CCN(C(=O)CCl)CC2)c1
PCM-0102187	O=C(CCl)Nc1nnc(C2CC2)o1
PCM-0102190	CC(NC(=O)CCl)c1cccc(Cl)c1
PCM-0102192	O=C(CCl)NCc1ccc(F)cc1
PCM-0102193	O=C(CCl)N1CCN(S(=O)(=O)c2ccc3c(c2)CCC3)CC1
PCM-0102197	Cc1cc(NC(=O)CCl)on1
PCM-0102198	O=C(CCl)Nc1cccc(Cl)c1
PCM-0102199	O=C(CCl)Nc1ccc(N2CCCCCC2)cc1
PCM-0102201	O=C(CCl)N1CCN(S(=O)(=O)c2c(F)cccc2F)CC1
PCM-0102202	Cc1sc(NC(=O)CCl)c(C#N)c1C
PCM-0102203	NC(=O)C1CCCCN1C(=O)CCl
PCM-0102204	COC(=O)c1ccc(NC(=O)CCl)cc1
PCM-0102207	CC1Cc2cc(S(N)(=O)=O)ccc2N1C(=O)CCl
PCM-0102208	Cc1ccc(NC(=O)CCl)cc1Cl
PCM-0102209	O=C(CCl)Nc1cc2c(cc1Cl)OCO2
PCM-0102210	COc1cc(Cl)c(C)cc1NC(=O)CCl
PCM-0102211	Cc1nnc(NC(=O)CCl)s1
PCM-0102212	CC(NC(=O)CCl)c1ccc(Cl)cc1Cl
PCM-0102213	O=C(CCl)N1CCN(c2ccccn2)CC1
PCM-0102214	Cc1cc(Cl)ccc1NC(=O)CCl
PCM-0102215	Cc1cccc(N2CCN(C(=O)CCl)CC2)c1C
PCM-0102216	CC1CCN(C(=O)CCl)c2ccccc2S1
PCM-0102217	O=C(CCl)Nc1ccc(F)c(Cl)c1
PCM-0102219	O=C(Nc1ccccc1)C1CCN(C(=O)CCl)CC1
PCM-0102220	CS(=O)(=O)c1ccc(Cl)c(NC(=O)CCl)c1
PCM-0102221	CNC(=O)C1CN(C(=O)CCl)c2ccccc2O1
PCM-0102223	N#CC(c1cccs1)N1CCN(C(=O)CCl)CC1
PCM-0102224	Cc1ccc(-n2nc(C)cc2NC(=O)CCl)cc1
PCM-0102228	CC(NC(=O)CCl)c1ccc(F)cc1
PCM-0102230	CC1(NC(=O)CCl)CCS(=O)(=O)C1
PCM-0102231	CCc1nc(NC(=O)CCl)sc1C
PCM-0102232	O=C(CCl)Nc1ccccc1[N+](=O)[O-]
PCM-0102233	O=C(CCl)Nc1nc(-c2c[nH]c3ccccc23)cs1
PCM-0102234	O=C(CCl)Nc1c(Cl)cccc1Cl
PCM-0102235	CC1CCN(c2ccc(NC(=O)CCl)cc2)CC1
PCM-0102236	COc1ccccc1NC(=O)CCl
PCM-0102237	O=C(CCl)N1CCN(S(=O)(=O)c2ccc(F)cc2)CC1
PCM-0102238	O=C(CCl)Nc1ccc(F)c([N+](=O)[O-])c1
PCM-0102239	O=C(CCl)N1CCN(c2cccc(C(F)(F)F)c2)CC1
PCM-0102241	O=C(CCl)N1CCN(S(=O)(=O)c2cccs2)CC1
PCM-0102242	O=C(CCl)Nc1nccs1
PCM-0102243	O=C(CCl)N1CCN(Cc2cccs2)CC1
PCM-0102245	NC(=O)C1CN(C(=O)CCl)c2ccccc2O1
PCM-0102247	O=C(CCl)Nc1cc(F)ccc1C(=O)O
PCM-0102249	Cc1ccc(C)c(-n2nc(C)cc2NC(=O)CCl)c1
PCM-0102250	O=C(CCl)NC1CCCC1
PCM-0102251	CC1CCC(C#N)(N(C)C(=O)CCl)CC1
PCM-0102252	N#Cc1oc2ccccc2c1NC(=O)CCl
PCM-0102253	Cc1ccccc1CNC(=O)CCl
PCM-0102254	COc1ccc(N2CCN(C(=O)CCl)CC2)cc1
PCM-0102255	CCOC(=O)N1CCC(NC(=O)CCl)CC1
PCM-0102256	CC(NC(=O)CCl)c1ccccc1Br
PCM-0102257	O=C(CCl)N1CCN(C(=O)Nc2ccccc2)CC1
PCM-0102258	O=C(CCl)Nc1cc(Cl)ccc1-n1cncn1
PCM-0102259	CN(CC(=O)NC(C)(C)C)C(=O)CCl
PCM-0102261	Cc1c(C#N)c(NC(=O)CCl)n(-c2ccccc2)c1C
PCM-0102262	Cc1nc(-c2cccc(NC(=O)CCl)c2)cs1
PCM-0102263	CC(C)C(C#N)N1CCN(C(=O)CCl)CC1
PCM-0102265	Cc1csc(N(C(=O)CCl)c2ccccc2)n1
PCM-0102266	O=C(CCl)N1c2ccccc2OCC1c1ccccc1
PCM-0102267	CNC(=O)c1ccc(NC(=O)CCl)cc1
PCM-0102268	COc1ccc(NC(=O)NC(=O)CCl)cc1
PCM-0102269	O=C(CCl)N1CCN(Cc2cccc(Cl)c2)CC1
PCM-0102270	Cc1ccc(C(C)NC(=O)CCl)cc1C
PCM-0102272	CC(C)N(C(=O)CCl)c1ccccc1
PCM-0102273	CC(=O)c1ccc(N2CCN(C(=O)CCl)CC2)c(F)c1
PCM-0102274	O=C(CCl)Nc1cccnc1Cl
PCM-0102275	CC(NC(=O)CCl)c1cccc2ccccc12
PCM-0102276	O=C(CCl)Nc1ccc(OC(F)(F)F)cc1
PCM-0102277	O=C(CCl)N1CCN(Cc2ccc(Cl)s2)CC1
PCM-0102278	O=C(CCl)Nc1ccc(I)cc1
PCM-0102279	CNC(=O)CNC(=O)CCl
PCM-0102280	O=C(CCl)NCc1cccs1
PCM-0102281	O=C(CCl)N1CCN(S(=O)(=O)c2ccccc2F)CC1
PCM-0102282	CC(=O)c1ccccc1NC(=O)CCl
PCM-0102283	CC(=O)c1cccc(N2Cc3ccccc3C2=NC(=O)CCl)c1
PCM-0102284	O=C(CCl)Nc1cc(F)ccc1F
PCM-0102285	CN(C)S(=O)(=O)c1ccc2c(c1)CCCN2C(=O)CCl
PCM-0102286	N#Cc1c(NC(=O)CCl)sc2c1CCCCC2
PCM-0102287	O=C(CCl)N1CCN(Cc2cccc3ccccc23)CC1
PCM-0102288	O=C(CCl)Nc1cc(Cl)ccc1Cl
PCM-0102290	O=C(CCl)Nc1cccc(C(F)(F)F)c1
PCM-0102291	O=C(CCl)NC1CS(=O)(=O)CC1Cl
PCM-0102292	CC1CCCCC1NC(=O)NC(=O)CCl
PCM-0102293	O=C(CCl)N1CCSC1c1ccccc1F
PCM-0102294	O=C(CCl)Nc1nc2ccc(F)cc2s1
PCM-0102295	O=C(CCl)N1N=C(c2cccs2)CC1c1ccco1
PCM-0102296	Cn1nc(-c2ccc(Cl)cc2)cc1NC(=O)CCl
PCM-0102297	O=C(CCl)N1CCN(c2ccccc2Cl)CC1
PCM-0102298	O=C(CCl)N1CCCC1c1ccc2c(c1)OCCO2
PCM-0102299	O=C(CCl)Nc1cc2c(cc1Br)OCCO2
PCM-0102300	CCc1cc(C(=O)NNC(=O)CCl)sc1C
PCM-0102301	Cc1cc(N2CCCC2)ccc1NC(=O)CCl
PCM-0102302	CC(C)(C)NC(=O)CN1CCN(C(=O)CCl)CC1
PCM-0102304	CN(C)C(=O)CN1CCN(C(=O)CCl)CC1
PCM-0102305	Cc1cc(CNC(=O)CCl)ccc1F
PCM-0102306	O=C(CCl)N1CCN(C(=O)c2cccs2)CC1
PCM-0102307	O=C(CCl)Nc1ccccc1C(=O)O
PCM-0102308	O=C(CCl)NC(=O)Nc1ccc(Br)cc1
PCM-0102309	CN1C(=O)c2ccc(NC(=O)CCl)cc2C1=O
PCM-0102310	CC(=O)NNC(=O)CCl
PCM-0102311	O=C(CCl)Nc1cc2ccccc2cc1C(=O)O
PCM-0102312	O=C(CCl)Nc1ccccc1Br
PCM-0102313	O=C(CCl)N(C1CCCC1)C1CCS(=O)(=O)C1
PCM-0102314	NC(=O)c1ccsc1NC(=O)CCl
PCM-0102315	CC1(C)C2CCC1(C)C(NC(=O)CCl)C2
PCM-0102316	O=C(CCl)Nc1ccc(Cl)c([N+](=O)[O-])c1
PCM-0102317	COc1cc2c(cc1OC)CN(C(=O)CCl)CC2
PCM-0102318	O=C(CCl)NC1CCCCCCC1
PCM-0102320	Cc1ccc(NC(=O)CCl)cc1
PCM-0102323	O=C(CCl)Nc1ccc(C(F)(F)F)cc1
PCM-0102325	COc1ccc2c(c1)CCCN2C(=O)CCl
PCM-0102327	O=C(CCl)N1CCN(S(=O)(=O)c2cccc(F)c2)CC1
PCM-0102328	O=C(CCl)Nc1ccc(F)c(F)c1
PCM-0102330	COc1ccc2nc(NC(=O)CCl)sc2c1
PCM-0102331	O=C(CCl)Nc1cc2c(cc1Cl)OCCCO2
PCM-0102332	CC1CCCC(NC(=O)NC(=O)CCl)C1C
PCM-0102333	O=C(CCl)NC(=O)Nc1ccc2c(c1)OCO2
PCM-0102334	CC(NC(=O)CCl)c1ccc(Cl)cc1
PCM-0102335	CS(=O)(=O)c1ccc(NC(=O)CCl)cc1
PCM-0102336	O=C(CCl)Nc1ccnn1C1CCCC1
PCM-0102337	Cc1oc(NC(=O)CCl)c(C#N)c1C
PCM-0102339	Cc1ccc(NC(=O)CCl)cc1C
PCM-0102340	Cc1cccc(CN2CCN(C(=O)CCl)CC2)c1
PCM-0102341	N#CC(c1ccc(F)cc1)N1CCN(C(=O)CCl)CC1
PCM-0102342	CC(NC(=O)CCl)c1ccc2c(c1)OCCO2
PCM-0102343	O=C(CCl)N1CCN(S(=O)(=O)c2ccc(F)c(Cl)c2)CC1
PCM-0102344	CN(Cc1ccc(Cl)cc1)C(=O)CCl
PCM-0102345	CN(C)C(=O)c1cccc(NC(=O)CCl)c1
PCM-0102346	O=C(CCl)N1CCN(CC(=O)N2CCCC2)CC1
PCM-0102348	CC(C)(C)c1cc(NC(=O)CCl)on1
PCM-0102349	CN(Cc1ccc(Cl)c(Cl)c1)C(=O)CCl
PCM-0102350	CC(NC(=O)CCl)c1ccc2ccccc2c1
PCM-0102352	Cc1cc(C)c(NC(=O)CCl)c(C)c1
PCM-0102353	Cc1ccc(C)c(S(=O)(=O)N2CCN(C(=O)CCl)CC2)c1
PCM-0102354	Cc1ccc(Cl)cc1NC(=O)CCl
PCM-0102355	CC(C)(C)c1ccc(C(=O)NNC(=O)CCl)cc1
PCM-0102356	O=C(CCl)NCC1CCCO1
PCM-0102357	O=C(CCl)N1CCN(c2ccc(O)cc2)CC1
PCM-0102358	Cc1cccc(C(C)C)c1NC(=O)CCl
PCM-0102360	O=C(CCl)NC(=O)NC12CC3CC(CC(C3)C1)C2
PCM-0102361	O=C(CCl)N1CCN(S(=O)(=O)c2ccc(F)c(F)c2)CC1
PCM-0102362	O=C1CN(C(=O)CCl)c2ccccc2N1
PCM-0102363	O=C1CC(C(F)(F)F)N(C(=O)CCl)c2ccccc2N1
PCM-0102364	O=C(CCl)Nc1cccc(F)c1
PCM-0102365	CN(C)C(=O)CNC(=O)CCl
PCM-0102366	O=C(CCl)Nc1cc([N+](=O)[O-])ccc1Cl
PCM-0102367	COC(=O)c1sccc1NC(=O)CCl
PCM-0102368	CN(C(=O)CCl)c1ccccc1
PCM-0102369	CCc1ccccc1NC(=O)CCl
PCM-0102370	COc1ccc(Cl)cc1NC(=O)CCl
PCM-0102372	O=C(CCl)N(c1ccccc1)C1C=CS(=O)(=O)C1
PCM-0102373	O=C(CCl)N1CCN(c2ccccc2F)CC1
PCM-0102374	CC(NC(=O)CCl)c1ccc(Br)cc1
PCM-0102375	O=C(CCl)Nc1ccccc1N1CCCC1=O
PCM-0102376	O=C(CCl)NC(=O)Nc1ccccc1F
PCM-0102377	O=C(CCl)N1CCCCCCC1
PCM-0102378	O=C(CCl)N1CCN(c2ncc(C(F)(F)F)cc2Cl)CC1
PCM-0102379	Cc1ccc(S(=O)(=O)N2CCN(C(=O)CCl)CC2)cc1C
PCM-0102380	O=C(CCl)N1N=C(c2ccco2)CC1c1ccco1
PCM-0102381	N#CC(c1ccccc1)N1CCN(C(=O)CCl)CC1
PCM-0102382	Cc1ccc(-c2cc(NC(=O)CCl)on2)cc1
PCM-0102383	Cc1cc(NC(=O)CCl)n(C)n1
PCM-0102384	O=C(CCl)NNC(=O)C1COc2ccccc2O1
PCM-0102386	O=C(CCl)N1CCN(Cc2ccc3c(c2)OCCO3)CC1
PCM-0102387	O=C(CCl)N1CCN(Cc2ccccc2F)CC1
PCM-0102388	O=C(CCl)Nc1cc2[nH]c(=O)[nH]c2cc1Br
PCM-0102389	O=C(Nc1ccccc1O)C1CCN(C(=O)CCl)CC1
PCM-0102390	Cc1ccccc1C(C)NC(=O)CCl
PCM-0102391	O=C(CCl)NCC(=O)N1CCCC1
PCM-0102392	O=C(CCl)Nc1ccc([N+](=O)[O-])cc1Cl
PCM-0102393	O=C(CCl)N1CCCC1c1cccs1
PCM-0102394	Cc1cc(C)cc(NC(=O)CCl)c1
PCM-0102395	N#Cc1ccccc1S(=O)(=O)N1CCN(C(=O)CCl)CC1
PCM-0102396	O=C(CCl)Nc1cccc2ccccc12
PCM-0102397	O=C(CCl)N1CCN(Cc2ccc3c(c2)OCO3)CC1
PCM-0102398	Cc1ccc(C)c(NC(=O)CCl)c1
PCM-0102399	Cc1ccc(CN(C)C(=O)CCl)o1
PCM-0102400	O=C(CCl)Nc1ccc(C(=O)O)cc1
PCM-0102401	CN(Cc1ccc(Br)cc1)C(=O)CCl
PCM-0102402	CC(NC(=O)CCl)C12CC3CC(CC(C3)C1)C2
PCM-0102404	O=C(CCl)NC1C2CC3CC(C2)CC1C3
PCM-0102405	O=C(CCl)N1CCN(C2CCS(=O)(=O)C2)CC1
PCM-0102406	O=C(CCl)Nc1ccc([N+](=O)[O-])cc1C(F)(F)F
PCM-0102407	CS(=O)(=O)c1cccc(NC(=O)CCl)c1
PCM-0102408	Cc1ccc(NC(=O)CCl)c(Cl)c1
PCM-0102409	O=C(CCl)Nc1ccc2c(c1)OCCCO2
PCM-0102410	COc1cccc(NC(=O)CCl)c1
PCM-0102411	O=C(CCl)NC(=O)NC1CC1
PCM-0102412	O=C(CCl)Nc1cc(Cl)ccc1C(=O)O
PCM-0102415	O=C(CCl)N1CCSc2ccccc21
PCM-0102417	CS(=O)(=O)N1CCN(C(=O)CCl)CC1
PCM-0102420	CC1CCc2c(sc(NC(=O)CCl)c2C#N)C1
PCM-0102425	O=C(CCl)N1CCCC(c2nc3ccccc3s2)C1
PCM-0102428	CC1(c2ccccc2)NC(=O)N(NC(=O)CCl)C1=O
PCM-0102429	CC(C)c1cccc(NC(=O)CCl)c1
PCM-0102430	O=C(CCl)NNC(=O)c1ccc(F)cc1
PCM-0102431	Cc1cc(CNC(=O)CCl)cc(C)c1O
PCM-0102434	CC1CCCCN1C(=O)CCl
PCM-0102436	CCC1CN(C(=O)CCl)CCO1
PCM-0102438	CC(c1ccc(F)c(F)c1)N(C)C(=O)CCl
PCM-0102452	N#Cc1c(NC(=O)CCl)sc2c1CCC2
PCM-0102456	O=C(CCl)NCC(F)(F)F
PCM-0102457	O=C(CCl)Nc1nc2c(s1)CCC2
PCM-0102465	N#CC1(NC(=O)CCl)CCCCCC1
PCM-0102468	O=C(CCl)N1CCN(S(=O)(=O)c2ccccc2)CC1
PCM-0102469	O=C(CCl)N=c1sccn1Cc1ccccc1
PCM-0102471	N#CCN(C(=O)CCl)c1ccccc1
PCM-0102476	O=C(CCl)N1CCNCC1
PCM-0102478	CC(c1ccccc1)N(C)C(=O)CCl
PCM-0102492	O=C(CCl)N1CCC(Cc2ccccc2)CC1
PCM-0102494	O=C(CCl)NC(=O)NCc1ccco1
PCM-0102495	NC(=O)C1CCCN(C(=O)CCl)C1
PCM-0102497	O=C(CCl)NCc1cccnc1
PCM-0102498	CC12CCC(CC1=NNC(=O)CCl)C2(C)C
PCM-0102500	Cc1cc(NC(=O)CCl)no1
PCM-0102501	Cc1nn(-c2ccccc2)c(C)c1NC(=O)CCl
PCM-0102504	CC(C)NC(=O)NC(=O)CCl
PCM-0102505	O=C(CCl)Nc1ccc(Br)cc1Cl
PCM-0102509	O=C(CCl)Nc1ccccc1I
PCM-0102510	O=C(CCl)NNC(=O)c1ccccc1F
PCM-0102511	Cc1ccc([N+](=O)[O-])c(NC(=O)CCl)c1C
PCM-0102512	O=C(CCl)N1CCCC1c1ccc2c(c1)OCCCO2
PCM-0102514	O=C(CCl)N1CCCCC1
PCM-0102516	CC(C)N(CC(F)(F)F)C(=O)CCl
PCM-0102518	CNC(=O)C1CCCN1C(=O)CCl
PCM-0102532	CC(C)c1ccc(NC(=O)CCl)cc1
PCM-0102534	CNC(=O)NC(=O)CCl
PCM-0102535	CC(=O)N1CCN(C(=O)CCl)CC1
PCM-0102536	CC(C)(C)c1cc(NC(=O)CCl)n(-c2ccccc2)n1
PCM-0102538	O=C(CCl)NCc1ccccc1
PCM-0102539	Cc1ccc(N(C(=O)CCl)C2C=CS(=O)(=O)C2)cc1
PCM-0102544	O=C(CCl)Nc1cc([N+](=O)[O-])ccc1F
PCM-0102545	COC(=O)c1cc(NC(=O)CCl)cn1C
PCM-0102546	CC1(C)C(=O)Nc2ccccc2N1C(=O)CCl
PCM-0102550	O=C(CCl)N=c1sccn1Cc1ccccc1Cl
PCM-0102552	Cc1ccc(CN(C)C(=O)CCl)c(C)c1
PCM-0102554	CC(C)(O)CNC(=O)CCl
PCM-0102556	CC(c1ccc(Cl)cc1)N(C)C(=O)CCl
PCM-0102558	COc1ccc(C2CCCCCN2C(=O)CCl)cc1
PCM-0102572	CC(NC(=O)CCl)C1CC2CCC1C2
PCM-0102575	O=C(NC1CCN(C(=O)CCl)CC1)c1ccccc1
PCM-0102577	Cc1ccc(NC(=O)CCl)cc1I
PCM-0102578	O=C(CCl)NCc1ccc2c(c1)OCO2
PCM-0102579	Cc1cccc(N(C(=O)CCl)C2C=CS(=O)(=O)C2)c1
PCM-0102580	N#Cc1c(NC(=O)CCl)sc2c1CCCC2
PCM-0102582	O=C(CCl)Nc1ccc(N2CCOCC2)cc1
PCM-0102584	NC(=O)C1CCN(C(=O)CCl)CC1
PCM-0102585	O=C(CCl)Nc1cc2c(cc1Cl)OCCO2
PCM-0102588	Cc1n[nH]c(C)c1NC(=O)CCl
PCM-0102589	COC(=O)c1ccccc1N(C)C(=O)CCl
PCM-0102590	O=C(CCl)Nc1cc(C(=O)O)ccc1Cl
PCM-0102591	O=C(CCl)N1CCc2[nH]c3ccccc3c2C1
PCM-0102592	CN(Cc1ccccc1Br)C(=O)CCl
PCM-0102594	CCN(C(=O)CCl)C1CC1
PCM-0102596	O=C(CCl)NCC1CCOC1
PCM-0102598	CC(NC(=O)CCl)C(=O)N1CCCCC1
PCM-0102612	O=C(CCl)Nc1ccc(N2CCCCC2)cc1
PCM-0102614	O=C(CCl)NC(=O)Nc1ccc2c(c1)OCCO2
PCM-0102615	O=C(CCl)N1CCOC(c2ccc(F)cc2)C1
PCM-0102616	CC1CCCC(C)N1C(=O)CCl
PCM-0102618	CCc1cccc(C)c1NC(=O)CCl
PCM-0102619	O=C(CCl)NC1CCN(C(=O)c2ccco2)CC1
PCM-0102622	CC(C)(C)c1ccc(NC(=O)CCl)cc1
PCM-0102623	Cc1ccc(NC(=O)NC(=O)CCl)cc1
PCM-0102624	Cc1ccc(C(=O)O)cc1NC(=O)CCl
PCM-0102625	O=C(CCl)N1CCCc2cc(S(=O)(=O)N3CCCC3)ccc21
PCM-0102626	CC(C)C(C)(C#N)NC(=O)CCl
PCM-0102628	Cc1ccc(S(=O)(=O)N2CCN(C(=O)CCl)CC2)c(C)c1
PCM-0102630	Cc1nc(CN2CCN(C(=O)CCl)CC2)cs1
PCM-0102636	CN(Cc1cccs1)C(=O)CCl
PCM-0102638	Cc1cc(N2CCN(C(=O)CCl)CC2)nc(C(C)C)n1
PCM-0102652	COc1ccc(NC(=O)CCl)cc1Cl
PCM-0102653	O=C(CCl)Nc1cccnc1
PCM-0102654	CCNC(=O)NC(=O)CCl
PCM-0102655	O=C(CCl)N1CCC(C(=O)N2CCCC2)CC1
PCM-0102656	CCOC(=O)C1CCN(C(=O)CCl)CC1
PCM-0102658	O=C(CCl)Nc1ccccc1
PCM-0102659	O=C(CCl)N1N=C(c2ccco2)CC1c1ccsc1
PCM-0102660	Cc1ccc(CNC(=O)CCl)cc1
PCM-0102662	O=C(CCl)Nc1ccc2c(c1)CCC2
PCM-0102663	CC1CCCC(NC(=O)CCl)C1C
PCM-0102664	CC(C#N)(NC(=O)CCl)C1CC1
PCM-0102665	Cc1cc(NC(=O)CCl)n(-c2ccc(F)cc2)n1
PCM-0102666	CC1CCC2(CC1)NC(=O)N(NC(=O)CCl)C2=O
PCM-0102669	CN(C(=O)CCl)c1ccc([N+](=O)[O-])cc1
PCM-0102670	O=C(CCl)Nc1ccc(N2CCCC2)cc1
PCM-0102671	O=C(CCl)NCc1ccco1
PCM-0102672	CN(Cc1ccco1)C(=O)CCl
PCM-0102676	O=C(CCl)N1CCCC(C(F)(F)F)C1
PCM-0102678	CN(Cc1cc(Cl)cc(Cl)c1)C(=O)CCl
PCM-0102693	O=C(CCl)N1CCCC1c1ccsc1
PCM-0102696	O=C(CCl)Nc1cccc(C(=O)O)c1
PCM-0102697	CC1CC(=O)Nc2ccccc2N1C(=O)CCl
PCM-0102698	O=C(CCl)Nc1nc2ccccc2s1
PCM-0102699	Cc1cc(NC(=O)CCl)n(-c2ccccc2C)n1
PCM-0102700	N#Cc1ccc(Cl)cc1NC(=O)CCl
PCM-0102702	CCCNC(=O)NC(=O)CCl
PCM-0102703	CN(C(=O)CCl)C1CCCc2ccccc21
PCM-0102704	O=C(CCl)N1CCN(S(=O)(=O)c2ccc(Cl)cc2)CC1
PCM-0102706	O=C(CCl)NCC12CC3CC(CC(C3)C1)C2
PCM-0102707	Cc1ccccc1CN(C)C(=O)CCl
PCM-0102709	C=CCNC(=O)NC(=O)CCl
PCM-0102710	CC(c1ccccc1)N1CCN(C(=O)CCl)CC1
PCM-0102712	CN(CCC#N)C(=O)CCl
PCM-0102714	CN(CC1CC1)C(=O)CCl
PCM-0102716	COc1cccc(C2CCCN2C(=O)CCl)c1
PCM-0102733	O=C(CCl)NCc1ccc(F)cc1C(F)(F)F
PCM-0102734	COC(=O)C1(NC(=O)CCl)CCCCC1
PCM-0102735	C#Cc1cccc(NC(=O)CCl)c1
PCM-0102736	CC(C)(C)c1nnc(NC(=O)CCl)s1
PCM-0102738	O=C(CCl)Nc1ccc2c(c1)OC(F)(F)O2
PCM-0102739	O=C(CCl)N1CCN(Cc2ccsc2)CC1
PCM-0102744	Cc1ccc(S(N)(=O)=O)cc1NC(=O)CCl
PCM-0102745	O=C(CCl)N(C1=CCCCC1)C1CC1
PCM-0102746	O=C(CCl)Nc1oncc1-c1ccccc1
PCM-0102747	CN(Cc1cccc(F)c1)C(=O)CCl
PCM-0102748	CC(C)N1CCC(NC(=O)CCl)CC1
PCM-0102749	O=C(CCl)N1CCOCC1
PCM-0102750	CC1CN(c2ccc(NC(=O)CCl)cc2)CC(C)O1
PCM-0102751	O=C(CCl)N1CCCCCC1
PCM-0102753	O=C(CCl)NC(=O)NCc1cccs1
PCM-0102754	CC(NC(=O)CCl)C(=O)N(C)C
PCM-0102755	O=C(CCl)N(c1ccccc1)C1CCS(=O)(=O)C1
PCM-0102756	CN(CC1COc2ccccc2O1)C(=O)CCl
PCM-0102758	NC(=O)c1ccccc1NC(=O)CCl
PCM-0102759	Cc1ccc(S(=O)(=O)N2CCN(C(=O)CCl)CC2)cc1
PCM-0102760	O=C(CCl)N(C1CCCCC1)C1CCS(=O)(=O)C1
PCM-0102762	O=C(CCl)Nc1cc(Cl)ccc1F
PCM-0102763	COc1ccc(Cl)cc1C(=O)NNC(=O)CCl
PCM-0102764	COC(=O)c1ccc(Cl)c(NC(=O)CCl)c1
PCM-0102770	Cc1cc(NC(=O)CCl)ccc1Br
PCM-0102772	CSc1ccc(NC(=O)CCl)cc1
PCM-0102773	CC(C)(C)C(NC(=O)CCl)c1cccs1
PCM-0102775	Cc1ccc(-c2nnc(C)[nH]2)c(NC(=O)CCl)c1
PCM-0102776	O=C(CCl)NNC(=O)C1CC1
PCM-0102780	Cc1noc(C)c1CNC(=O)CCl
PCM-0102781	O=C(CCl)N1CCC(C(=O)N2CCCCCC2)CC1
PCM-0102782	CN(C(=O)CCl)C(C)(C)C#N
PCM-0102783	CC(c1ccc(F)cc1)N(C)C(=O)CCl
PCM-0102784	O=C(CCl)Nc1nc(-c2cccs2)cs1
PCM-0102785	Cc1ccsc1CN(C)C(=O)CCl
PCM-0102786	CC(C)(C)OC(=O)N1CCN(C(=O)CCl)CC1
PCM-0102787	CN(Cc1ccccc1F)C(=O)CCl
PCM-0102789	CC1CC(C)CN(C(=O)CCl)C1
PCM-0102790	O=C(CCl)NCc1cc(F)cc(F)c1
PCM-0102792	CC1CCC(N(C(=O)CCl)C2CC2)CC1
PCM-0102793	CC(c1nc2ccccc2s1)N(C)C(=O)CCl
PCM-0102794	O=C(CCl)NCC1CCCc2ccccc21
PCM-0102796	CC1CN(C(=O)CCl)CC(C)O1
PCM-0102797	O=C(CCl)Nc1cccc(Cl)c1Cl
PCM-0102798	CC(NC(=O)CCl)c1ccco1
PCM-0102799	Cc1cc(Br)ccc1NC(=O)CCl
PCM-0102801	O=C(CCl)Nc1ccc2c(c1)OC1(CCCC1)O2
PCM-0102803	O=C(CCl)NCc1nc2ccccc2s1
PCM-0102807	NS(=O)(=O)c1ccc(NC(=O)CCl)cc1
PCM-0102809	O=C(CCl)Nc1nc(-c2ccc(F)cc2)cs1
PCM-0102811	C#CCN1CCN(C(=O)CCl)CC1
PCM-0102812	O=C(CCl)Nc1ccc(N2CCCCC2)nc1
PCM-0102814	O=C(CCl)N1CCN(Cc2ccc3c(c2)CCO3)CC1
PCM-0102815	CNC(=O)C1CCN(C(=O)CCl)CC1
PCM-0102816	CC(NC(=O)CCl)c1ccc2c(c1)CC(=O)N2
PCM-0102817	CC(C)(C)NC(=O)CNC(=O)CCl
PCM-0102818	O=C(CCl)N1CCN(Cc2ccc(Cl)cc2)CC1
PCM-0102821	Cc1cccc(CNC(=O)CCl)c1
PCM-0102822	CC1CCc2ccccc2N1C(=O)CCl
PCM-0102823	O=C(CCl)N1CCC2(CC1)OCCO2
PCM-0102826	O=C(CCl)N1CCCC2CCCCC21
PCM-0102827	COC(=O)C1(NC(=O)CCl)CCC(C)CC1
PCM-0102828	CCC1CCCCN1C(=O)CCl
PCM-0102829	Cc1ccccc1CC(=O)NNC(=O)CCl
PCM-0102830	CC1CN(C(=O)CCl)CCO1
PCM-0102831	CC1CCN(C(=O)CCl)C2CCCCC12
PCM-0102832	O=C(CCl)N(C1CC1)C1CCS(=O)(=O)C1
PCM-0102833	CC(C)(C)N(Cc1cccc(F)c1)C(=O)CCl
PCM-0102836	O=C(CCl)N1CCN(S(=O)(=O)c2ccc3ccccc3c2)CC1
PCM-0102837	O=C(CCl)N1CCN(S(=O)(=O)c2ccccc2Cl)CC1
PCM-0102838	CC(=O)c1sc(NC(=O)CCl)nc1C
PCM-0102841	COC(=O)C1Cc2ccccc2CN1C(=O)CCl
PCM-0102848	O=C(CCl)Nc1ccc([N+](=O)[O-])cc1Br
PCM-0102853	CC(C)(C)CCNC(=O)CCl
PCM-0102854	N#CC1(NC(=O)CCl)CCC1
PCM-0102855	CC(C)(C)C(=O)NNC(=O)CCl
PCM-0102857	N#Cc1cccc(C(=O)NNC(=O)CCl)c1
PCM-0102858	Cc1ccc(S(C)(=O)=O)cc1NC(=O)CCl
PCM-0102859	CN(C)c1ccc(NC(=O)CCl)cc1
PCM-0102861	CCOC(=O)N1CCN(C(=O)CCl)CC1
PCM-0102862	O=C(CCl)NC1CCCC(C(F)(F)F)C1
PCM-0102864	O=C(CCl)NC1CCC(C(F)(F)F)CC1
PCM-0102865	CN(Cc1ccsc1)C(=O)CCl
PCM-0102866	O=C(CCl)Nc1ccc2[nH]c(=O)[nH]c2c1
PCM-0102867	CC1CCCN(C(=O)CCl)C1
PCM-0102868	O=C(CCl)N(c1ccc(F)cc1)C1C=CS(=O)(=O)C1
PCM-0102869	CN(C(=O)CCl)C1=CCCC1
PCM-0102870	O=C(CCl)N1CCOCC1C1CC1
PCM-0102871	O=C(CCl)NC1CCOc2ccccc21
PCM-0102872	Cc1csc(NC(=O)CCl)n1
PCM-0102874	O=C(CCl)Nc1cc(F)cc(F)c1
PCM-0102875	N#Cc1ccc(NC(=O)CCl)cc1
PCM-0102876	Cc1ccccc1CN1CCN(C(=O)CCl)CC1
PCM-0102877	CN(C)C(=O)c1ccc(NC(=O)CCl)cc1
PCM-0102879	Cc1cc(C)c(C(C)NC(=O)CCl)cc1C
PCM-0102880	COC(=O)C1CN(C(=O)CCl)c2ccccc2O1
PCM-0102881	O=C(CCl)NCC1COc2ccccc2O1
PCM-0102883	C=CC(=O)NC(=O)Nc1ccccc1
PCM-0102885	O=C(CCl)NNC(=O)c1ccc([N+](=O)[O-])cc1
PCM-0102887	Cc1ccccc1NC(=O)CCl
PCM-0102889	O=C(CCl)N1CCN(c2cnccn2)CC1
PCM-0102890	O=C(CCl)Nc1ccc2c(c1)NC(=O)CO2
PCM-0102891	O=C(CCl)Nc1ccc(Cl)nc1
PCM-0102895	CC(=O)Nc1ccc(NC(=O)CCl)c(C(F)(F)F)c1
PCM-0102896	O=C(CCl)NCC1CCS(=O)(=O)C1
PCM-0102897	CN(Cc1cc(C#N)ccc1F)C(=O)CCl
PCM-0102898	CN(Cc1ccc(Cl)s1)C(=O)CCl
PCM-0102899	CN(Cc1cnn(C)c1)C(=O)CCl
PCM-0102900	CCN(C(=O)CCl)c1ccc(F)cc1
PCM-0102903	NS(=O)(=O)c1ccccc1NC(=O)CCl
PCM-0102904	COCC(=O)NC(=O)CCl
PCM-0102905	O=C(CCl)N1CCN(c2ccc(F)cc2)CC1
PCM-0102906	COC(=O)CNC(=O)CCl
PCM-0102907	O=C(CCl)Nc1ccccc1O
PCM-0102910	O=C(CCl)NC(=O)Nc1ccc2c(c1)OCCCO2
PCM-0102911	Cc1ccccc1CN1CCCN(C(=O)CCl)CC1
PCM-0102912	COC(=O)c1cc(Cl)cc(Cl)c1NC(=O)CCl
PCM-0102913	CC1CCC(NC(=O)CCl)CC1
PCM-0102914	O=C(CCl)Nc1ccc(Cl)cc1Cl
PCM-0102915	O=C(CCl)Nc1ccc(N2CCCC2=O)cc1
PCM-0102916	CN(C(=O)CCl)C1(C#N)CCCCC1
PCM-0102918	CC(=O)c1oc2ccccc2c1NC(=O)CCl
PCM-0102919	O=C(CCl)N1CCN(Cc2ccccc2)C1=O
PCM-0102920	O=C(CCl)N1CCC(c2nc3ccccc3o2)CC1
PCM-0102921	CN1CCN(C(=O)CCl)CC1
PCM-0102923	CC(C)(C)OC(=O)N1CCCC(CNC(=O)CCl)C1
PCM-0102926	O=C(CCl)Nc1ccc(Br)cc1F
PCM-0102928	CC(C)c1nnc(NC(=O)CCl)s1
PCM-0102929	COc1ccc(C2=CCN(C(=O)CCl)CC2)cc1
PCM-0102930	O=C(CCl)Nc1ccncc1
PCM-0102931	O=C(CCl)NC1CCN(C(=O)C2CCCCC2)CC1
PCM-0102932	CC(=O)N1CCC(NC(=O)CCl)CC1
PCM-0102933	CC1CCCN(C(=O)C2CCN(C(=O)CCl)CC2)C1
PCM-0102934	CC(=O)NC1CCCN(C(=O)CCl)C1
PCM-0102935	O=C(CCl)NC1(c2ccccc2)CCC1
PCM-0102936	N#Cc1cccc(CNC(=O)CCl)c1
PCM-0102937	CCOC(=O)C1CCCCN1C(=O)CCl
PCM-0102938	COc1ccc(C2CCCN2C(=O)CCl)cc1
PCM-0102939	CN(Cc1ccc(F)cc1)C(=O)CCl
PCM-0102940	O=C(CCl)N1CCOC2CCCCC21
PCM-0102941	CC(C)N(C(=O)CCl)C1CCCCC1
PCM-0102942	CN(CC12CC3CC(CC(C3)C1)C2)C(=O)CCl
PCM-0102944	Cc1nc(C2(NC(=O)CCl)CCCCCC2)no1
PCM-0102945	CC1CCN(C(=O)CCl)CC1
PCM-0102946	N#Cc1ccc(CNC(=O)CCl)cc1
PCM-0102948	CC(C)N(C(=O)CCl)C1CCCC1
PCM-0102949	Cc1nn(C)c(C)c1NC(=O)CCl
PCM-0102950	O=C(CCl)NCc1ccccn1
PCM-0102951	O=C(CCl)NC1(c2ccc3c(c2)OCCO3)CCCC1
PCM-0102953	O=C(CCl)NNC(=O)c1ccc(Cl)cc1
PCM-0102954	O=C(CCl)NNC(=O)c1ccccc1Cl
PCM-0102955	Cc1ccc(NC(=O)CCl)cc1Br
PCM-0102957	O=C(Nc1ccccc1)NN(C(=O)CCl)c1ccccc1
PCM-0102958	CN(Cc1ccc2c(c1)OCCO2)C(=O)CCl
PCM-0102959	Cc1ccc(CNC(=O)CCl)cc1F
PCM-0102962	Cc1ccc(C(=O)N2CCN(C(=O)CCl)CC2)cc1
PCM-0102965	CC(=O)c1cccc(NC(=O)CCl)c1
PCM-0102968	Cc1sc(NC(=O)CCl)c(C)c1C
PCM-0102969	CS(C)(=O)=NC(=O)CCl
PCM-0102970	O=C(CCl)N1CCN(C(=O)C2CC2)CC1
PCM-0102971	CC(c1cc2ccccc2o1)N(C)C(=O)CCl
PCM-0102972	O=C(CCl)N1CCC(C(=O)N2CCCCC2)CC1
PCM-0102973	Cc1ccc(CNC(=O)CCl)s1
PCM-0102974	CC(C)N(C)C(=O)C1CCN(C(=O)CCl)CC1
PCM-0102977	COC(=O)c1cccc(NC(=O)CCl)n1
PCM-0102978	COC(=O)C1CCN(C(=O)CCl)CC1
PCM-0102979	O=C(CCl)Nc1nc(-c2ccco2)cs1
PCM-0102980	CCN(C(=O)CCl)c1ccccc1C
PCM-0102981	CC(C)(C)OC(=O)CNC(=O)CCl
PCM-0102983	Cc1nc(C2(NC(=O)CCl)CCCCC2)no1
PCM-0102984	CN(Cc1ccccc1)C(=O)CCl
PCM-0102985	O=C(CCl)NNC(=O)c1ccco1
PCM-0102987	CN(Cc1cccc(C(F)(F)F)c1)C(=O)CCl
PCM-0102988	CN(Cc1nc2ccccc2s1)C(=O)CCl
PCM-0102990	CC(NC(=O)CCl)C(=O)O
PCM-0102992	O=C(CCl)Nc1ccc(Br)cc1
PCM-0102993	N#CC1(NC(=O)CCl)CCCCC1
PCM-0102994	Cc1cc(C)c(NC(=O)CCl)c(Cl)c1
PCM-0102996	O=C(CCl)N1CCN(C(=O)C2COc3ccccc3O2)CC1
PCM-0102998	O=C(CCl)NNC(=O)CC1CCS(=O)(=O)C1
PCM-0103002	O=C(CCl)Nc1ccc(F)cc1
PCM-0103004	O=C(CCl)Nc1ccc(F)cc1F
PCM-0103006	O=C(CCl)N1CCN(Cc2ccco2)CC1
PCM-0103008	O=C1CN(C(=O)CCl)CCN1
PCM-0103010	CC(=O)c1cc2c(cc1NC(=O)CCl)OCO2
PCM-0103011	O=C(CCl)NCC#Cc1cccc(C(F)(F)F)c1
PCM-0103012	NS(=O)(=O)c1ccc(Cl)c(NC(=O)CCl)c1
PCM-0103013	Cc1ccccc1C(=O)NC1CCN(C(=O)CCl)CC1
PCM-0103014	CC(C)C(=O)NNC(=O)CCl
PCM-0103016	O=C(CCl)N1CCN(c2ccccc2[N+](=O)[O-])CC1
PCM-0103017	Cc1ccc(CN(C)C(=O)CCl)cc1
PCM-0103018	CS(=O)(=O)c1ccc(F)c(NC(=O)CCl)c1
PCM-0103019	CC1CCC(N(C)C(=O)CCl)CC1
PCM-0103020	O=C(CCl)NCC1Cc2ccccc2O1
PCM-0103022	O=C(CCl)N1CCN(c2ncc(Cl)cc2Cl)CC1
PCM-0103023	CC(C)N(C(=O)CCl)C(C)C
PCM-0103024	O=C(CCl)N1CCc2sccc2C1c1ccccc1
PCM-0103026	CC1CCCCC1N(C)C(=O)CCl
PCM-0103027	COC(=O)c1ccc(C)c(NC(=O)CCl)c1
PCM-0103028	Cc1ccc(NC(=O)CCl)c(F)c1
PCM-0103030	CC(NC(=O)CCl)c1ccc2c(c1)OCO2
PCM-0103031	Cc1ccc2nc(NC(=O)CCl)sc2c1
PCM-0103032	O=C(CCl)N1CCN(c2cccc(Cl)c2)CC1
PCM-0103033	N#Cc1cccc(NC(=O)CCl)c1
PCM-0103035	CC(NC(=O)CCl)c1ccc(F)cc1F
PCM-0103037	O=C(CCl)NC(=O)NCC(F)(F)F
PCM-0103038	O=C(CCl)N1CC=C(c2ccccc2)CC1
PCM-0103040	O=C(CCl)Nc1ccc(F)cc1Cl
PCM-0103041	Cc1ccc(NC(=O)CCl)c(C)c1
PCM-0103043	COc1ccc(C)cc1NC(=O)CCl
PCM-0103045	O=C(CCl)NC1CCOCC1
PCM-0103046	CC(C)(C)n1ncc2c1CCCC2NC(=O)CCl
PCM-0103047	O=C(CCl)NCc1cccc(F)c1
PCM-0103048	COC(=O)c1cccc(NC(=O)CCl)c1
PCM-0103050	O=C(CCl)NCc1cc(Br)cs1
PCM-0103051	CCC1c2ccsc2CCN1C(=O)CCl
PCM-0103052	Cc1nc(-c2ccc(C)c(NC(=O)CCl)c2)n[nH]1
PCM-0103055	O=C(CCl)NC1CCN(C2CC2)CC1
PCM-0103056	Cc1ccc(CN2CCCN(C(=O)CCl)CC2)cc1
PCM-0103057	Cc1cc(NC(=O)CCl)n(C(C)(C)C)n1
PCM-0103060	CC1(C)CCCN1C(=O)CCl
PCM-0103061	O=C(CCl)NNC(=O)C1CCC1
PCM-0103062	O=C(CCl)NC1CCSC1=O
PCM-0103063	O=C(CCl)N1CCN(Cc2ccccc2)CC1
PCM-0103064	O=C(CCl)N(C1CCCC1)C1CC1
PCM-0103065	O=C(CCl)NCC1CCC1
PCM-0103066	Cc1cc(NC(=O)CCl)n(-c2ccccc2F)n1
PCM-0103068	O=C(CCl)N1CCC(c2nc3ccccc3s2)CC1
PCM-0103070	COCC(=O)NNC(=O)CCl
PCM-0103071	O=C(CCl)N1CCCc2cccc(F)c21
PCM-0103075	Cc1ccsc1CNC(=O)CCl
PCM-0103077	O=C(CCl)Nc1ccon1
PCM-0103080	O=C(CCl)NCc1ccc(Cl)s1
PCM-0103081	CN(Cc1cc(Br)cs1)C(=O)CCl
PCM-0103082	Cc1ccc(N(C(=O)CCl)C2C=CS(=O)(=O)C2)cc1C

## Sheet: others
Compound	SMILES
methyl-thiolate	C[S-]
chloride	[Cl-]
bromide	[Br-]
