# Supplementary material for: WIDOCK: a reactive docking protocol for virtual screening of covalent inhibitors
Source: J Comput Aided Mol Des. 2021 Jan 18;35(2):223–44. doi: 10.1007/s10822-020-00371-5 (PMC7904743; doi:10.1007/s10822-020-00371-5)
Supplement: Supplementary file 3 — (XLSX 12 KB) [file 10822_2020_371_MOESM3_ESM.xlsx]

## Sheet: TableS3
Cmpd		5V6S				5V6V
		C-S distance [Å]		Covalent AutoDock4 Score		C-S distance [Å]		Covalent AutoDock4 Score
		Standard noncov. AutoDock4	WIDOCK			Standard noncov. AutoDock4	WIDOCK
5		5.36	2.06	-9.14		4.11	2.1	-8.85
6		3.44	2.07	-12.76		3.29	2.14	-10.87
7		3.42	1.76	-11.52		3.46	2.13	-11.13
8		3.4	2.19	-12.09		3.71	4.13	-10.1
9		4.5	5.79	-8.88		4.21	4.1	-8.54
10		4.69	2.2	-11.93		3.21	2.14	-9.54
11		4.13	2.42	-11.93		4.14	4.16	-9.54
12		5.64	6.33	-7.62		4.75	3.67	-10.96
13		5.7	5.58	-11.93		5.88	5.14	-9.54
14		4.66	4.29	-9.61		3.66	3.47	-8.34
15		6.33	2.08	-10.78		5.97	6.11	-9.8
16		4.16	2.08	-11.74		3.57	3.16	-11.04
17		4.53	4.44	+		4.07	4.02	-8.44
18		4.5	4.58	-11.14		5.25	5.3	-10.66
19		3.74	3.58	-11.37		5.34	5.49	-10.33
20		4.94	4.94	-12		6.78	2.07	-10.36
21		3.16	2.05	-12.42		3.27	2.07	-11.51
22		3.99	3.96	-11.85		4.06	2.16	-10
23		5.94	5.97	-10.67		5.6	5.71	-11
24		3.35	2.93	-11.93		3.66	5.55	-10.91
NB: Positive covalent docking scores (+) were excluded from the evaluation.
