# Supplementary material for: WIDOCK: a reactive docking protocol for virtual screening of covalent inhibitors
Source: J Comput Aided Mol Des. 2021 Jan 18;35(2):223–44. doi: 10.1007/s10822-020-00371-5 (PMC7904743; doi:10.1007/s10822-020-00371-5)
Supplement: Supplementary file 4 — (XLSX 16 KB) [file 10822_2020_371_MOESM4_ESM.xlsx]

## Sheet: TableS4
Cmpd		a) MurA						b) CatB						c) MAO-A
		RA [%]	C-S distance [Å]			Covalent AutoDock4 Score		RA [%]	C-S distance [Å]			Covalent AutoDock4 Score		RA [%]	C-S distance [Å]			Covalent AutoDock4 Score
			Standard noncov. AutoDock4	WIDOCK (exp-based)	WIDOCK (pred-based)				Standard noncov. AutoDock4	WIDOCK (exp-based)	WIDOCK (pred-based)				Standard noncov. AutoDock4	WIDOCK (exp-based)	WIDOCK (pred-based)
25		0.5	3.73	2.3	2.21	-2.17		1.06	4.53	2.14	2.11	-2.88		0.8	6.97	6.99	6.98	-2.28
26		0.41	5.44	5.61	5.43	-1.96		0.97	5.38	5.4	5.28	-2.23		0.68	5.99	6	6	-1.77
27		0.92	4.94	4.81	4.51	-2.94		0.79	5.85	5.8	5.88	-3.88		0.97	7.46	7.33	7.35	-3.24
28		1.01	4.99	4.95	5.01	-1.12		0.87	5.47	8.11	7.93	-1.93		0.81	5.98	5.98	5.99	-1.81
29		0.95	6.04	6.22	6.03	-1.57		0.75	6.25	2.11	2.14	-2.13		0.75	6.96	6.95	6.95	-1.9
30		0.78	5.65	6.29	6.43	-2.6		0.88	3.47	2.1	2.05	-3.81		0.99	9.71	9.69	2.07	-3.44
31		0.8	5.94	6.04	6.09	-2.15		0.87	3.48	2.32	2.14	-3.74		0.82	10.19	10.15	2.09	-3.54
32		0.51	6.46	2.09	2.11	-1.76		0.9	3.28	2.08	2.08	-3.7		0.56	6.04	2.09	2.08	-0.08
33		0.59	7.35	7.33	7.3	-2.49		1	3.47	2.09	2.08	-3.9		0.6	3.93	3.97	2.07	-4.94
34		0.12	6.5	2.07	2.07	-2.56		0.87	6.4	2.06	2.07	-4.03		0.52	4.26	2.06	2.07	-3.84
35		0.82	6.02	6.08	6.01	-4.32		0.77	5.87	5.89	5.85	-5.67		0.87	6.35	6.34	6.35	-3.82
36		0.75	4.79	5.11	4.84	-2.81		0.7	6.45	6.39	6.39	-3.53		0.94	6.86	6.88	6.9	-2.29
37		0.82	5.43	5.6	5.72	-2.4		0.84	5.48	5.49	5.5	-2.81		0.84	5.86	5.87	5.88	-2.52
38		0.01	4.83	2.1	2.11	-1.95		0.91	5.94	2.2	2.26	-2.66		0.05	7.89	2.14	2.14	-2.33
39		0.02	7.7	2.09	2.1	-3.53		0.87	4.47	2.2	2.27	-4.3		0	8.87	2.14	8.86	-4.65
40		0.01	7.82	2.11	2.09	-3.52		0.89	3.08	2.14	2.2	-4.09		0.03	8.53	2.11	2.11	-4.42
41		0.008	6.25	2.14	2.14	-3.38		0.82	4.18	2.32	2.33	-3.98		0.01	8.7	2.14	2.13	-3.58
42		0.92	4.7	7.81	7.82	-3		0.85	6.3	6.24	6.3	-3.52		0.47	9.36	9.34	9.36	-3.84
43		0.75	5.33	5.33	5.34	-1.68		0.99	7.45	7.58	7.45	-2.52		0.99	8.54	8.53	8.52	-1.76
44		0.001	8.31	2.08	8.28	-2.43		0.001	9.05	2.02	1.99	-4.87		0.14	10.64	10.63	10.62	-2.24
45		0.02	6.12	2.1	2.1	-2.51		0.27	5.01	2.07	2.07	-3.42		0.39	8.49	2.08	2.09	-3.13
46		0.03	7.76	2.1	2.09	-2.76		0.55	6.61	2.07	2.1	-3.64		0.39	8.75	2.07	2.08	-3.59
47		0.83	6.36	6.46	6.42	-2.93		0.86	4.21	2.11	2.07	-4.17		0.78	9.16	9.16	9.14	-3.92
48		1.1	6.36	5.41	6.01	-2.46		0.88	3.95	2.08	2.08	-3.88		0.95	9.41	9.42	9.4	-3.34
49		0.29	5.13	5.02	5.06	-2.93		1.06	3.4	2.11	2.08	-3.07		0.49	9.74	9.65	9.68	-4.11
50		0.35	5.2	5.18	5.1	-3.14		0.91	8.81	8.85	8.84	-4.31		0.83	9.54	9.5	9.49	-1.83
51		0.61	6.98	6.42	6.29	-3.03		0.87	3.63	2.14	2.1	-3.47		0.69	3.54	3.49	2.08	-4.16
52		0.47	7.1	7.04	7.04	-2.1		0.9	3.7	2.08	3.56	-3.76		0.29	11.63	10.37	11.67	-4.48
53		0.61	4.86	2.09	4.77	-2.96		0.87	8.01	2.06	8.03	-4.59		0.69	8.06	8.06	8.06	-5.69
NB: Experimental actives if showing a residual activity lower than 60%.

## Sheet: ln(k)
Cmpd	Reactivity
	Experimental ln(k) vs GSH	Predicted ln(k)
25	-2.36799	0.297301
26	-3.40147	-4.61849
27	-4.24187	-3.38323
28	-4.08495	-3.98024
29	-5.2107	-6.27274
30	-4.61644	-1.67883
31	-6.41199	-3.34519
32	-1.8016	-1.40481
33	-4.83012	-5.01981
34	1.44749	-1.84459
35	-4.91299	-3.4185
36	-1.90617	-3.74248
37	-3.19383	-4.86867
38	1.93607	0.705245
39	1.93607	0.716697
40	1.93607	1.18185
41	1.93607	1.78773
42	-5.44854	-3.62497
43	-5.63437	-2.71693
44	1.93607	-0.346747
45	1.93607	-1.20508
46	1.93607	-0.486918
47	-6.1528	-3.7493
48	-3.85694	-2.99205
49	-2.12437	-2.22746
50	-4.92249	-0.935786
51	-3.49765	-2.62644
52	-2.44595	-4.19298
53	-3.14533	-5.21515
