# Supplementary material for: WIDOCK: a reactive docking protocol for virtual screening of covalent inhibitors
Source: J Comput Aided Mol Des. 2021 Jan 18;35(2):223–44. doi: 10.1007/s10822-020-00371-5 (PMC7904743; doi:10.1007/s10822-020-00371-5)
Supplement: Supplementary file 5 — (XLSX 82 KB) [file 10822_2020_371_MOESM5_ESM.xlsx]

## Sheet: NUDT7_exp
Compound	ln(avg k)	NUDT7
		% labeling	C-S distance [Å]	Covalent AutoDock4 Score
			WIDOCK
PCM-0102092	-15.9405	0	4.92	-4.79
PCM-0102093	-15.5471	0	5.36	-3.6
PCM-0102094	-15.0095	0.27	2.13	-5.58
PCM-0102095	-16.8572	0	4.99	-4.53
PCM-0102096	-16.1997	0.51	4.84	-4.22
PCM-0102097	-16.13	0	4.51	-3.85
PCM-0102098	-15.7119	0.12	9.92	-4.27
PCM-0102099	-15.9397	0.17	5.64	-4.66
PCM-0102101	-15.8146	0	8.78	-5.2
PCM-0102102	-14.412	0.2	2.11	-5.11
PCM-0102103	-15.4554	0	6.94	-3.38
PCM-0102104	-15.6581	0.08	5.37	-4.37
PCM-0102105	-15.3837	0	2.08	-4
PCM-0102110	-16.4526	0	4.74	-4.08
PCM-0102112	-15.4327	0.18	5.33	-3.32
PCM-0102113	-15.4916	0	4.92	-3.86
PCM-0102114	-16.1566	0	5.2	-3.88
PCM-0102116	-15.8554	0	5.32	-3.31
PCM-0102117	-16.4429	0.12	3.72	-4.52
PCM-0102118	-16.4764	0	9.43	-4.76
PCM-0102119	-16.0338	0.09	5.07	-3.92
PCM-0102120	-15.8049	0.18	5.24	-3.3
PCM-0102121	-15.2198	0.15	5.88	-4.51
PCM-0102122	-16.0011	0	6.49	-4.02
PCM-0102123	-15.1059	0.14	2.09	-3.8
PCM-0102125	-15.5009	0.29	6.44	-3.71
PCM-0102126	-16.2352	1	5.1	-3.8
PCM-0102127	-16.7486	0	10.47	-3.55
PCM-0102128	-16.3975	0.13	4.66	-3.78
PCM-0102129	-15.8579	0.07	5.49	-3.94
PCM-0102130	-15.9623	0	5.25	-3.55
PCM-0102131	-16.3253	0	5.23	-4.61
PCM-0102133	-15.9919	0	3.27	-4.33
PCM-0102134	-16.2396	0.1	7.89	-3.98
PCM-0102136	-15.612	0	5.34	-3.31
PCM-0102138	-15.9355	0	5.29	-3.64
PCM-0102139	-15.6732	0.22	5.44	-4.23
PCM-0102140	-13.1662	0	2.08	-2.77
PCM-0102141	-16.264	0	8.07	-5.06
PCM-0102142	-16.8682	0.09	8.23	-4.54
PCM-0102146	-15.5885	0.58	5.66	-5.17
PCM-0102148	-15.302	0.1	5.31	-3.4
PCM-0102149	-16.082	0	4.64	-3.61
PCM-0102150	-14.8979	0	4.03	-3.73
PCM-0102151	-15.5752	0.07	5.35	-3.25
PCM-0102152	-16.3032	0	2.2	-4.16
PCM-0102153	-16.2453	0	5.38	-3.97
PCM-0102154	-15.7902	0.24	5.25	-3.66
PCM-0102155	-15.8831	0.79	4.36	-3.49
PCM-0102156	-15.521	0	5.26	-3
PCM-0102157	-17.1124	0	5.52	-3.03
PCM-0102158	-16.1465	0	5.26	-3.44
PCM-0102159	-14.8236	0.18	3.03	-4.33
PCM-0102160	-15.8692	0	2.13	-3.29
PCM-0102162	-15.1707	0	5.42	-4.26
PCM-0102163	-15.9888	0	2.21	-3.7
PCM-0102164	-15.5806	0.28	4.75	-5.07
PCM-0102165	-16.1642	0.09	5.47	-4.58
PCM-0102166	-16.086	0.21	4.86	-3.41
PCM-0102168	-15.76	0.4	5.31	-4.1
PCM-0102169	-15.9485	0	5.41	-4.33
PCM-0102170	-16.7691	0	2.21	-3.59
PCM-0102171	-15.8122	0.2	5.05	-4.08
PCM-0102172	-15.7482	0	4.78	-4.67
PCM-0102173	-15.8257	0	6.34	-3.93
PCM-0102174	-16.7515	0	4.49	-3.7
PCM-0102175	-15.49	0.13	5.14	-4.42
PCM-0102176	-16.6008	0.22	7.21	-4.45
PCM-0102177	-15.2556	0.1	5.45	-4.56
PCM-0102178	-15.0268	0	4.66	-3.58
PCM-0102179	-15.4951	0.12	5.44	-5
PCM-0102180	-16.3206	0.16	5.33	-3.58
PCM-0102181	-15.9292	0	5.38	-5.33
PCM-0102183	-15.9911	0.28	6.35	-4.49
PCM-0102185	-15.4787	0.05	7	-4.21
PCM-0102187	-17.2065	0	8.54	-3.49
PCM-0102190	-16.294	0.42	4.53	-4.56
PCM-0102192	-16.6766	0	5.51	-3.4
PCM-0102193	-15.1685	0	9.85	-5.02
PCM-0102197	-16.3032	0	8.25	-3.01
PCM-0102198	-16.0036	0.28	5.33	-3.31
PCM-0102199	-15.7853	0.08	5.4	-4.65
PCM-0102201	-15.2496	0	5.29	-4.18
PCM-0102202	-15.8044	0	4.36	-3.45
PCM-0102203	-15.988	0	2.16	-4.16
PCM-0102204	-15.6283	0	7.7	-3.69
PCM-0102207	-15.427	0.07	2.1	-5.09
PCM-0102208	-15.8588	0.19	5.27	-3.34
PCM-0102209	-16.3848	0.13	7.38	-3.51
PCM-0102210	-15.9706	0	5.28	-4.71
PCM-0102211	-15.9991	0	4.1	-3.42
PCM-0102212	-16.2945	0.54	5.05	-4.29
PCM-0102213	-15.9283	0	5.3	-3.66
PCM-0102214	-16.3851	0.08	5.26	-3.81
PCM-0102215	-15.103	0.29	5.09	-4.23
PCM-0102216	-16.2239	0.32	2.09	-4.33
PCM-0102217	-15.4726	0	5.33	-3.24
PCM-0102219	-15.0888	0	6.32	-4.95
PCM-0102220	-15.6627	0.05	5.45	-4.33
PCM-0102221	-15.9659	0	2.12	-4.96
PCM-0102223	-15.1431	0	5.72	-4.41
PCM-0102224	-16.1162	0	3.91	-4.65
PCM-0102228	-15.8202	0.07	5.38	-3.71
PCM-0102230	-16.0902	0	5.42	-3.95
PCM-0102231	-15.2376	0.33	5.37	-3.67
PCM-0102232	-15.5625	0.24	8.88	-4.52
PCM-0102233	-15.7068	0.26	5.44	-4.39
PCM-0102234	-17.0855	0.64	3.35	-3.95
PCM-0102235	-16.0351	0	5.39	-4.64
PCM-0102236	-16.3592	0	5.31	-4.29
PCM-0102237	-16.0135	0.06	6.3	-4.46
PCM-0102238	-15.369	0.23	9.03	-3.96
PCM-0102239	-15.6733	0.08	5.19	-4.11
PCM-0102241	-15.262	0.12	6.3	-4.34
PCM-0102242	-16.2127	0	5.39	-2.58
PCM-0102243	-15.8505	0.08	5.41	-3.82
PCM-0102245	-15.5131	0.12	2.11	-4.92
PCM-0102247	-16.8823	0	7.9	-3.38
PCM-0102249	-15.6888	0	2.11	-5.18
PCM-0102250	-16.4192	0	5.32	-3.26
PCM-0102251	-15.4475	0.05	3.6	-3.99
PCM-0102252	-15.6052	0.37	4.39	-3.92
PCM-0102253	-16.4674	0	4.98	-3.38
PCM-0102254	-15.6252	0	5.44	-4.21
PCM-0102255	-15.9846	0	5.41	-3.46
PCM-0102256	-16.0211	0.19	4.73	-4.28
PCM-0102257	-15.051	0.07	6.75	-4.35
PCM-0102258	-15.8393	0.21	5.46	-4.94
PCM-0102259	-16.0441	0	2.13	-3.85
PCM-0102261	-16.0384	0.3	5.67	-5
PCM-0102262	-15.67	0	5.43	-4.54
PCM-0102263	-14.7163	0.17	6.03	-3.95
PCM-0102265	-15.2323	0.19	4.64	-4.48
PCM-0102266	-16.335	0.11	5.22	-4.95
PCM-0102267	-15.0484	0	5.27	-3.43
PCM-0102268	-15.7952	0	5.05	-3.69
PCM-0102269	-15.4814	0	5.04	-4.44
PCM-0102270	-16.5579	0	4.55	-4.07
PCM-0102272	-15.7804	0.22	2.14	-3.45
PCM-0102273	-15.3741	0.2	5.8	-4.47
PCM-0102274	-16.3148	0	2.14	-3.78
PCM-0102275	-16.4349	0.32	4.71	-4.39
PCM-0102276	-15.8933	0.24	5.39	-2.91
PCM-0102277	-15.648	0	5.23	-4.21
PCM-0102278	-15.7844	0.09	5.34	-3.38
PCM-0102279	-16.4728	0	4.18	-3.74
PCM-0102280	-16.889	0	4.53	-3.14
PCM-0102281	-15.2353	0.14	6.25	-4.62
PCM-0102282	-16.3309	0	5.42	-4.47
PCM-0102283	-16.3027	0	5.95	-6.06
PCM-0102284	-15.9408	0	5.24	-3.18
PCM-0102285	-15.7887	0	6.17	-4.9
PCM-0102286	-16.0201	0.33	4.33	-3.86
PCM-0102287	-15.6346	0	5.3	-5.23
PCM-0102288	-16.0951	0.06	5.39	-3.58
PCM-0102290	-15.5164	0.12	5.48	-2.99
PCM-0102291	-16.2206	0.12	2.87	-4.08
PCM-0102292	-15.7846	0	4.89	-4.18
PCM-0102293	-15.6183	0.83	2.1	-4
PCM-0102294	-15.4127	0.89	4.71	-3.16
PCM-0102295	-14.5449	0.46	2.13	-5
PCM-0102296	-15.5575	0.54	5.45	-4.21
PCM-0102297	-14.9783	0.35	5.03	-4.12
PCM-0102298	-15.4073	1	2.08	-5.15
PCM-0102299	-16.3021	0.27	5.51	-4.22
PCM-0102300	-17.0342	0.11	7.99	-4.08
PCM-0102301	-16.2709	0.24	5.44	-4.13
PCM-0102302	-15.6394	0.08	4.84	-4.38
PCM-0102304	-16.5005	0	5.27	-3.75
PCM-0102305	-16.2296	0	5.51	-3.49
PCM-0102306	-15.4206	0	6.04	-3.36
PCM-0102307	-17.1383	0	10.42	-3.44
PCM-0102308	-16.9493	0.17	5.05	-3.95
PCM-0102309	-15.4177	0.12	5.44	-3.88
PCM-0102310	-16.8124	0	8.23	-3.43
PCM-0102311	-15.2484	0.17	5.25	-4.11
PCM-0102312	-16.261	0.15	2.2	-4.4
PCM-0102313	-15.397	0.11	2.2	-5.05
PCM-0102314	-15.7173	0.18	2.14	-4.6
PCM-0102315	-16.4174	0	2.2	-5.53
PCM-0102316	-15.4633	0.28	5.39	-3.91
PCM-0102317	-14.8215	0.1	7.41	-3.97
PCM-0102318	-16.4682	0	5.2	-3.73
PCM-0102320	-16.011	0	5.28	-3.33
PCM-0102323	-15.6374	0.07	5.25	-2.92
PCM-0102325	-15.2573	0.12	2.08	-4.31
PCM-0102327	-15.1299	0.13	2.14	-4.33
PCM-0102328	-15.7256	0	5.19	-2.95
PCM-0102330	-15.5933	1	5.37	-3.81
PCM-0102331	-16.1784	0.36	5.52	-4.41
PCM-0102332	-15.9128	0	4.66	-4.85
PCM-0102333	-15.9684	0.29	5.07	-3.95
PCM-0102334	-16.3671	0	4.58	-3.87
PCM-0102335	-15.0049	0.06	5.3	-3.85
PCM-0102336	-15.6294	0	2.08	-4.3
PCM-0102337	-15.9436	0	5.32	-3.47
PCM-0102339	-15.5359	0.18	5.27	-3.33
PCM-0102340	-15.5934	0	5.26	-4.46
PCM-0102341	-14.949	0	5.44	-4.13
PCM-0102342	-16.4122	0.08	5.44	-4.6
PCM-0102343	-15.08	0.12	4.87	-4.65
PCM-0102344	-15.4857	0.34	4.71	-3.65
PCM-0102345	-15.4882	0.1	5.49	-3.96
PCM-0102346	-16.1893	0	6.59	-4.4
PCM-0102348	-15.6071	0	4.9	-3.4
PCM-0102349	-15.4956	0.59	4.99	-3.72
PCM-0102350	-16.4229	0.31	4.57	-4.75
PCM-0102352	-17.1112	0	7.33	-4.15
PCM-0102353	-15.325	0.19	2.42	-5.13
PCM-0102354	-16.3943	0	5.38	-3.45
PCM-0102355	-17.3241	0	8.13	-4.59
PCM-0102356	-16.6715	0	3.54	-3.66
PCM-0102357	-15.4872	0	2.08	-4.6
PCM-0102358	-16.9605	0	5.69	-4.16
PCM-0102360	-16.0677	0	5.19	-3.86
PCM-0102361	-15.0929	0	5.27	-4.18
PCM-0102362	-15.5669	0	4.33	-3.09
PCM-0102363	-15.6541	0.28	2.1	-3.92
PCM-0102364	-15.9599	0.09	5.26	-3.09
PCM-0102365	-17.1416	0	5.3	-3.11
PCM-0102366	-15.8883	0.2	5.39	-4.4
PCM-0102367	-15.7152	0.12	5.36	-4.02
PCM-0102368	-15.6482	0	2.1	-2.88
PCM-0102369	-16.5174	0	2.22	-4.16
PCM-0102370	-15.8542	0.23	5.36	-4.56
PCM-0102372	-15.0713	0.28	2.14	-5.35
PCM-0102373	-15.8705	0	6.97	-3.68
PCM-0102374	-16.3252	0.23	4.98	-4.09
PCM-0102375	-16.4528	0	5.41	-5.22
PCM-0102376	-15.9	0	5.4	-3.7
PCM-0102377	-15.7802	0	2.1	-3.56
PCM-0102378	-15.4761	0.14	5.09	-3.5
PCM-0102379	-15.0762	0.1	6.3	-5.09
PCM-0102380	-15.395	0.54	2.13	-5.48
PCM-0102381	-15.1062	0.11	6.03	-4.44
PCM-0102382	-15.8194	0.81	8.36	-3.96
PCM-0102383	-15.428	0	5.39	-3.27
PCM-0102384	-17.0882	0	8.16	-4.87
PCM-0102386	-15.6692	0	6.51	-4.97
PCM-0102387	-15.308	0	5.38	-4.19
PCM-0102388	-15.3687	0	8.25	-4.07
PCM-0102389	-15.3321	0.1	5.05	-6.16
PCM-0102390	-16.5818	0.1	4.57	-3.92
PCM-0102391	-17.2458	0	5.4	-4.07
PCM-0102392	-15.8779	0.16	7.89	-4.16
PCM-0102393	-15.2461	0.36	2.1	-4.12
PCM-0102394	-15.8908	0	5.32	-3.68
PCM-0102395	-15.4981	0.28	3.43	-5.08
PCM-0102396	-16.0605	0.12	5.45	-4.09
PCM-0102397	-15.4449	0	5.12	-4.76
PCM-0102398	-16.3265	0	5.26	-3.43
PCM-0102399	-15.7279	0.05	2.11	-3.26
PCM-0102400	-16.4295	0	7.9	-3.21
PCM-0102401	-15.7327	0.58	4.92	-3.98
PCM-0102402	-17.0607	0.07	3.71	-5.48
PCM-0102404	-16.2276	0	2.88	-4.89
PCM-0102405	-15.4762	0	6.11	-4.47
PCM-0102406	-16.3903	0	8.08	-3.74
PCM-0102407	-15.4256	0	5.54	-3.81
PCM-0102408	-16.4264	0.18	5.28	-4.07
PCM-0102409	-15.7437	0.1	5.42	-3.88
PCM-0102410	-15.8882	0	5.26	-3.27
PCM-0102411	-16.7774	0	6.63	-3.5
PCM-0102412	-17.2068	0.16	10.21	-3.69
PCM-0102415	-15.511	0.1	2.09	-3.88
PCM-0102417	-15.5386	0	2.09	-3.61
PCM-0102420	-16.4517	0.47	5.44	-4.52
PCM-0102425	-15.5906	0.28	2.11	-5.09
PCM-0102428	-17.6526	0	4.6	-4.37
PCM-0102429	-15.9941	0.1	5.33	-3.72
PCM-0102430	-17.4592	0	7.92	-4.83
PCM-0102431	-16.5915	0	5.3	-3.71
PCM-0102434	-15.9577	0	2.07	-3.33
PCM-0102436	-15.658	0	2.09	-2.98
PCM-0102438	-16.1345	0.14	2.07	-3.71
PCM-0102452	-16.077	0	4.37	-4.36
PCM-0102456	-18.3782	0	5.31	-1.88
PCM-0102457	-15.3567	0.37	5.43	-3.29
PCM-0102465	-16.0804	0	3.07	-4.02
PCM-0102468	-15.3637	0	5.21	-4.42
PCM-0102469	-15.5829	0	2.1	-4.84
PCM-0102471	-15.586	0	2.1	-3.37
PCM-0102476	-17.059	0	13.32	-3.23
PCM-0102478	-16.0492	0.1	4.19	-3.76
PCM-0102492	-16.0806	0.18	5.25	-4.82
PCM-0102494	-16.1281	0	4.53	-4.16
PCM-0102495	-15.454	0	2.03	-3.58
PCM-0102497	-17.1273	0	4.55	-3.28
PCM-0102498	-15.811	0	2.13	-5.31
PCM-0102500	-15.9547	0	4.63	-3.13
PCM-0102501	-16.4893	0.09	5.1	-4.61
PCM-0102504	-16.2384	0	6.48	-3.24
PCM-0102505	-16.5205	0.59	5.27	-3.83
PCM-0102509	-16.7478	0	2.23	-4.28
PCM-0102510	-17.4118	0	8.06	-3.85
PCM-0102511	-16.6998	0.15	7.23	-4.67
PCM-0102512	-15.4968	0.88	2.1	-5.44
PCM-0102514	-16.2892	0	2.13	-2.83
PCM-0102516	-17.383	0	2.13	-2.44
PCM-0102518	-16.1056	0	2.09	-4.47
PCM-0102532	-15.9867	0.18	5.31	-3.4
PCM-0102534	-16.5218	0	4.65	-3.23
PCM-0102535	-15.0853	0.06	2.09	-2.97
PCM-0102536	-15.9547	0	5.5	-5.27
PCM-0102538	-16.7956	0	4.63	-3.6
PCM-0102539	-15.2576	0.33	2.1	-5.5
PCM-0102544	-15.7932	0	9.58	-3.89
PCM-0102545	-15.579	0	5.43	-3.24
PCM-0102546	-15.0685	0.18	6.51	-3.5
PCM-0102550	-15.4261	0.11	2.08	-5.52
PCM-0102552	-16.1035	0.19	4.78	-3.96
PCM-0102554	-16.9719	0	5.42	-3.59
PCM-0102556	-15.8419	0.39	4.93	-4.19
PCM-0102558	-16.0202	1	2.08	-5.05
PCM-0102572	-17.1384	0	3.08	-4.86
PCM-0102575	-15.398	0.09	5.27	-4.51
PCM-0102577	-15.9452	0.34	5.24	-3.58
PCM-0102578	-16.7357	0	5.47	-3.68
PCM-0102579	-15.2397	0.4	2.1	-5.87
PCM-0102580	-16.105	0.72	4.33	-4.16
PCM-0102582	-15.7151	0	5.37	-4.29
PCM-0102584	-15.7015	0	2.15	-3.61
PCM-0102585	-16.3938	0.12	5.52	-4.01
PCM-0102588	-16.991	0	8.3	-3.26
PCM-0102589	-16.3235	0.15	8.19	-3.84
PCM-0102590	-17.1136	0	10.04	-3.96
PCM-0102591	-14.0231	0.22	2.09	-4.07
PCM-0102592	-16.2949	0.14	2.09	-4.12
PCM-0102594	-17.0703	0	2.1	-2.27
PCM-0102596	-16.2484	0	4.17	-3.24
PCM-0102598	-16.7936	0	5.12	-4.22
PCM-0102612	-16.2064	0	5.32	-4.48
PCM-0102614	-16.3801	0.23	5.24	-3.85
PCM-0102615	-15.5126	0	2.08	-3.99
PCM-0102616	-15.9449	0	2.11	-3.67
PCM-0102618	-17.0174	0.11	4.28	-4.42
PCM-0102619	-16.3517	0	4.82	-4.04
PCM-0102622	-15.9952	0	5.35	-3.43
PCM-0102623	-16.2735	0.11	5.08	-3.84
PCM-0102624	-17.065	0	10.14	-3.62
PCM-0102625	-15.9915	0	6.51	-5.43
PCM-0102626	-15.9511	0	2.12	-3.3
PCM-0102628	-15.5456	0	5.26	-5.34
PCM-0102630	-15.6904	0	5.14	-4.41
PCM-0102636	-15.4834	0.17	4.8	-3.35
PCM-0102638	-16.8162	0	6.17	-4.72
PCM-0102652	-15.6798	0.12	5.33	-3.32
PCM-0102653	-16.8633	0	5.31	-3.02
PCM-0102654	-16.5882	0	6.65	-3.28
PCM-0102655	-15.7953	0	7.12	-4.04
PCM-0102656	-15.5226	0	6.18	-3.57
PCM-0102658	-16.2809	0	5.3	-3.38
PCM-0102659	-14.8283	0.39	2.07	-5.44
PCM-0102660	-16.5713	0	4.87	-3.38
PCM-0102662	-16.2016	0.12	5.17	-3.65
PCM-0102663	-16.8617	0	2.21	-4.57
PCM-0102664	-16.1704	0	4.2	-3.13
PCM-0102665	-15.9054	0	5.46	-4.55
PCM-0102666	-17.3644	0	4.9	-4.01
PCM-0102669	-15.4792	0.14	5.73	-3.99
PCM-0102670	-13.2967	0	5.27	-3.7
PCM-0102671	-16.4639	0	2.17	-3.56
PCM-0102672	-15.7631	0.1	4.86	-2.96
PCM-0102676	-15.6162	0.14	2.1	-2.9
PCM-0102678	-15.7895	0.45	4.96	-3.95
PCM-0102693	-15.6339	0.2	2.09	-3.98
PCM-0102696	-16.5861	0	9.76	-3.08
PCM-0102697	-15.6856	0.22	2.1	-3.97
PCM-0102698	-15.8452	0.83	5.3	-3.25
PCM-0102699	-15.949	0	2.1	-4.96
PCM-0102700	-16.1482	0.4	5.38	-3.74
PCM-0102702	-16.3573	0	3.99	-3.38
PCM-0102703	-15.7711	0.3	2.09	-4.44
PCM-0102704	-15.1368	0.25	4.98	-4.59
PCM-0102706	-16.5079	0	4.05	-4.93
PCM-0102707	-15.7166	0.13	5.01	-3.77
PCM-0102709	-16.2103	0	4.66	-3.27
PCM-0102710	-15.7228	0	3.25	-4.47
PCM-0102712	-15.8391	0	2.09	-2.23
PCM-0102714	-16.3015	0	5.12	-2.49
PCM-0102716	-15.631	0.68	2.09	-4.48
PCM-0102733	-16.6733	0.06	4.63	-3.5
PCM-0102734	-16.8264	0	5.63	-5.04
PCM-0102735	-17.3837	0	5.52	-3.44
PCM-0102736	-15.8608	0	4.6	-3.84
PCM-0102738	-15.8105	0	5.24	-3.34
PCM-0102739	-15.64	0.07	5.3	-3.86
PCM-0102744	-16.1699	0	5.46	-4.54
PCM-0102745	-16.4656	0	2.16	-4.32
PCM-0102746	-16.4891	0	4.42	-4.41
PCM-0102747	-16.1755	0	4.73	-3.43
PCM-0102748	-15.7919	0	6.69	-3.5
PCM-0102749	-17.4655	0	5.43	-2.33
PCM-0102750	-15.7098	0	5.45	-4.74
PCM-0102751	-16.3273	0	2.09	-3.14
PCM-0102753	-15.9845	0	4.2	-3.94
PCM-0102754	-16.9328	0	3.62	-3.36
PCM-0102755	-15.2528	0.17	4.57	-5.08
PCM-0102756	-15.5807	0.16	2.14	-4.14
PCM-0102758	-15.0949	0	2.08	-4.77
PCM-0102759	-15.4243	0.12	6.26	-4.87
PCM-0102760	-15.2738	0.08	2.09	-5.32
PCM-0102762	-15.8178	0	5.38	-3.54
PCM-0102763	-16.7456	0.1	8.11	-4.57
PCM-0102764	-16.0217	0.07	5.39	-4.28
PCM-0102770	-15.5183	0.21	5.27	-3.41
PCM-0102772	-15.893	0.13	5.21	-3.1
PCM-0102773	-16.4574	0.09	2.1	-4.43
PCM-0102775	-16.6321	0.13	3.95	-4.78
PCM-0102776	-17.3703	0	8.35	-3.57
PCM-0102780	-16.766	0.11	3.56	-3.76
PCM-0102781	-15.4997	0	6.29	-4.83
PCM-0102782	-16.5135	0	2.1	-2.68
PCM-0102783	-16.2236	0.19	4.37	-3.7
PCM-0102784	-16.0288	0.77	5.44	-3.55
PCM-0102785	-15.849	0.2	2.15	-3.79
PCM-0102786	-15.946	0	7.65	-4.16
PCM-0102787	-16.1936	0	4.92	-3.41
PCM-0102789	-16.7049	0	2.08	-3.55
PCM-0102790	-16.5476	0	4.66	-3.64
PCM-0102792	-16.0006	0.13	2.16	-4.13
PCM-0102793	-15.7547	0	4.91	-4.69
PCM-0102794	-16.4795	0	2.1	-5.44
PCM-0102796	-15.5224	0	2.08	-3.06
PCM-0102797	-15.8809	0.15	5.23	-3.67
PCM-0102798	-16.7366	0.14	2.12	-4.38
PCM-0102799	-16.3049	0.24	5.26	-3.64
PCM-0102801	-15.7845	0.1	5.54	-4.2
PCM-0102803	-16.2519	0	4.7	-3.71
PCM-0102807	-15.4626	0	6.52	-3.92
PCM-0102809	-15.5588	0.37	5.38	-3.91
PCM-0102811	-15.9734	0	8.21	-2.85
PCM-0102812	-15.7968	0.14	5.33	-3.74
PCM-0102814	-15.5369	0	6.19	-4.75
PCM-0102815	-15.4033	0	2.08	-3.49
PCM-0102816	-16.3674	0.22	5.44	-4.75
PCM-0102817	-16.3781	0	5.76	-3.98
PCM-0102818	-15.4542	0	5.3	-4.31
PCM-0102821	-16.579	0	4.52	-3.54
PCM-0102822	-16.31	0	2.13	-4.14
PCM-0102823	-16.0677	0	2.11	-3.43
PCM-0102826	-16.0598	0.07	2.1	-4.49
PCM-0102827	-16.7429	0	4.68	-5.28
PCM-0102828	-16.2817	0.04	2.13	-3.73
PCM-0102829	-17.272	0	5.2	-4.34
PCM-0102830	-16.2179	0	2.13	-2.78
PCM-0102831	-15.6119	0.37	2.1	-4.91
PCM-0102832	-16.2004	0	2.1	-4.14
PCM-0102833	-16.9644	0	2.2	-4.3
PCM-0102836	-15.1691	0	5.96	-5.57
PCM-0102837	-15.2244	0.18	5.5	-4.89
PCM-0102838	-16.0636	0.12	5.35	-3.47
PCM-0102841	-14.1275	0.19	2.08	-4.82
PCM-0102848	-16.0621	0.24	7.79	-4.31
PCM-0102853	-17.0282	0	5.56	-3.09
PCM-0102854	-16.0802	0.09	5.37	-3.1
PCM-0102855	-17.593	0.07	4.48	-3.6
PCM-0102857	-16.9003	0	7.79	-4.58
PCM-0102858	-16.2526	0	5.54	-4.3
PCM-0102859	-14.2347	0	5.32	-3.08
PCM-0102861	-17.1618	0	6.43	-3.37
PCM-0102862	-16.5778	0	5.27	-3.57
PCM-0102864	-16.4045	0	2.52	-3.66
PCM-0102865	-16.2243	0.09	4.71	-3.24
PCM-0102866	-15.7022	0	8.67	-3.42
PCM-0102867	-16.9891	0	2.13	-3.2
PCM-0102868	-15.5756	0.34	2.15	-5.34
PCM-0102869	-17.2128	0	4.81	-3.35
PCM-0102870	-15.541	0.17	2.14	-3.41
PCM-0102871	-16.3662	0	4.32	-4.53
PCM-0102872	-15.7854	0.16	5.3	-2.98
PCM-0102874	-15.7992	0.18	5.27	-2.9
PCM-0102875	-15.6781	0.14	5.31	-3.15
PCM-0102876	-15.5936	0	5.37	-4.5
PCM-0102877	-15.6819	0	5.08	-3.77
PCM-0102879	-16.3137	0	4.45	-4.17
PCM-0102880	-17.5632	0	5.62	-4.9
PCM-0102881	-16.3283	0	4.59	-4.98
PCM-0102883	-16.6187	0	6.53	-3.79
PCM-0102885	-16.9698	0	7.95	-5.03
PCM-0102887	-16.4447	0	5.27	-3.96
PCM-0102889	-15.8325	0	5.41	-3.56
PCM-0102890	-15.1955	0.08	4.92	-3.86
PCM-0102891	-15.6103	0.25	5.26	-3.04
PCM-0102895	-16.6106	0	6.3	-4.46
PCM-0102896	-16.032	0	4.6	-3.73
PCM-0102897	-15.5789	0.07	3.37	-4.14
PCM-0102898	-15.5748	0.29	4.83	-3.79
PCM-0102899	-15.5956	0.08	4.73	-1.23
PCM-0102900	-15.8375	0.29	2.09	-3.25
PCM-0102903	-14.7828	0.29	2.08	-5.53
PCM-0102904	-18.6686	0	4.42	-3.7
PCM-0102905	-15.5247	0.1	5.31	-3.98
PCM-0102906	-17.517	0	2.15	-3.37
PCM-0102907	-17.2648	0.36	5.23	-4.01
PCM-0102910	-16.0966	0	5.43	-3.84
PCM-0102911	-15.0853	0	3.36	-5.16
PCM-0102912	-17.0996	0.17	7.58	-4.24
PCM-0102913	-16.5286	0	2.27	-3.99
PCM-0102914	-16.3843	0.22	5.25	-3.95
PCM-0102915	-15.8194	0	5.25	-4
PCM-0102916	-15.1144	0	2.13	-4.03
PCM-0102918	-15.8419	0.39	5.65	-4.94
PCM-0102919	-18.2745	0	4.53	-4.13
PCM-0102920	-15.4276	0	4.93	-4.85
PCM-0102921	-17.3148	0	8.12	-2.52
PCM-0102923	-16.6135	0	5.43	-4.59
PCM-0102926	-16.4637	0.17	5.29	-3.34
PCM-0102928	-15.7687	0.04	4.59	-3.63
PCM-0102929	-16.0424	0.45	6.1	-5.11
PCM-0102930	-16.8132	0	5.31	-2.91
PCM-0102931	-16.253	0	4.76	-4.42
PCM-0102932	-16.4166	0	5.42	-3.34
PCM-0102933	-15.3284	0	6.33	-4.82
PCM-0102934	-15.5343	0	2.2	-3.7
PCM-0102935	-16.1402	0.29	4.47	-4.47
PCM-0102936	-16.667	0	5.61	-3.97
PCM-0102937	-16.0305	0	2.11	-4.34
PCM-0102938	-15.7979	1	2.1	-4.66
PCM-0102939	-16.2143	0	4.98	-3.11
PCM-0102940	-15.6965	0	2.08	-3.96
PCM-0102941	-16.5279	0.17	6.98	-4.35
PCM-0102942	-15.6983	0.26	2.45	-4.74
PCM-0102944	-17.0371	0	8.62	-5.23
PCM-0102945	-16.826	0	2.13	-3.12
PCM-0102946	-16.3644	0	4.86	-3.41
PCM-0102948	-16.3908	0.13	5.28	-3.8
PCM-0102949	-16.3443	0	3.36	-3.39
PCM-0102950	-17.5137	0	4.7	-3.03
PCM-0102951	-16.4884	1	2.14	-5.75
PCM-0102953	-17.3215	0	8.49	-4.09
PCM-0102954	-17.0598	0	4.41	-4.38
PCM-0102955	-16.336	0.27	5.36	-3.34
PCM-0102957	-15.0655	1	5.07	-5.72
PCM-0102958	-16.1766	0.27	4.8	-3.86
PCM-0102959	-16.3441	0	5.44	-3.18
PCM-0102962	-15.3091	0	6.26	-4.22
PCM-0102965	-15.7515	0	5.49	-4.11
PCM-0102968	-16.0195	0	5.41	-3.47
PCM-0102969	-15.7572	0	2.08	-2.74
PCM-0102970	-15.3042	0.07	5.11	-3.37
PCM-0102971	-16.0921	0.66	2.04	-4.65
PCM-0102972	-15.5125	0	6.17	-4.1
PCM-0102973	-16.8182	0.11	4.58	-3.57
PCM-0102974	-15.2466	0	3.38	-4.19
PCM-0102977	-16.7903	0	5.31	-3.99
PCM-0102978	-16.5588	0	6.23	-3.23
PCM-0102979	-15.8758	0.25	4.64	-3.84
PCM-0102980	-16.8145	0.43	2.14	-3.75
PCM-0102981	-17.661	0	4.72	-1.59
PCM-0102983	-17.2773	0.1	4.15	-5.67
PCM-0102984	-16.3865	0.11	4.92	-3.16
PCM-0102985	-17.5453	0	8.39	-3.92
PCM-0102987	-15.7859	0.09	4.81	-3.56
PCM-0102988	-15.687	0.3	4.94	-4.19
PCM-0102990	-18.1151	0	7.76	+
PCM-0102992	-15.8	0.11	5.28	-3.25
PCM-0102993	-16.1371	0.08	5.32	-3.76
PCM-0102994	-16.989	0.26	8.51	-4.15
PCM-0102996	-15.5493	0	5.04	-4.82
PCM-0102998	-16.8976	0	5.2	-4.52
PCM-0103002	-16.1822	0	5.24	-3.39
PCM-0103004	-15.9684	0	5.35	-3.43
PCM-0103006	-15.6146	0	10.46	-3.82
PCM-0103008	-15.7749	0	5.7	-2.68
PCM-0103010	-17.3331	0.14	5.5	-4.42
PCM-0103011	-16.6498	0	4.51	-3.95
PCM-0103012	-15.9473	0	5.48	-4.78
PCM-0103013	-15.3783	0	6.47	-4.88
PCM-0103014	-17.5219	0	5.16	-4.54
PCM-0103016	-15.5233	0.27	8.86	-3.78
PCM-0103017	-16.138	0.09	4.85	-3.48
PCM-0103018	-15.9499	0	5.48	-3.91
PCM-0103019	-16.0487	0	2.14	-3.94
PCM-0103020	-17.0715	0	4.57	-5.08
PCM-0103022	-15.9059	0.22	5.13	-3.92
PCM-0103023	-17.1547	0	2.15	-2.77
PCM-0103024	-15.4421	0.69	2.13	-5.17
PCM-0103026	-15.777	0.12	2.09	-4.32
PCM-0103027	-16.1133	0.05	5.35	-4.18
PCM-0103028	-16.3145	0	5.32	-3.42
PCM-0103030	-16.5538	0.12	5.44	-4.41
PCM-0103031	-15.4732	0.88	5.49	-3.54
PCM-0103032	-15.6572	0.22	5.23	-4.33
PCM-0103033	-15.6474	0	5.4	-3.32
PCM-0103035	-15.8808	0.15	4.53	-3.62
PCM-0103037	-15.7719	0	4.29	-3.22
PCM-0103038	-16.8462	0	5.33	-4.29
PCM-0103040	-16.3484	0	2.16	-4.14
PCM-0103041	-16.6437	0	5.27	-3.91
PCM-0103043	-16.6992	0.06	5.29	-4.53
PCM-0103045	-16.0161	0	5.34	-3.04
PCM-0103046	-16.4667	0	4.53	-4.08
PCM-0103047	-16.6363	0	5.49	-3.2
PCM-0103048	-15.7948	0	5.38	-4.34
PCM-0103050	-16.4224	0.13	4.45	-3.75
PCM-0103051	-15.5942	0.3	2.14	-4.13
PCM-0103052	-16.5858	0.12	4.26	-5.86
PCM-0103055	-16.1252	0	5.13	-3.28
PCM-0103056	-15.0983	0	2.08	-4.86
PCM-0103057	-16.148	0	5.42	-4.04
PCM-0103060	-15.9141	0	2.1	-3.16
PCM-0103061	-15.9619	0.28	8.37	-3.95
PCM-0103062	-17.0324	0	5.07	-3.96
PCM-0103063	-16.178	0.07	6.22	-4.14
PCM-0103064	-16.9421	0	5.37	-3.74
PCM-0103065	-17.462	0	5.47	-3.24
PCM-0103066	-15.9856	0	2.1	-4.85
PCM-0103068	-15.7724	0.65	4.96	-5.05
PCM-0103070	-17.4751	0	5.22	-4.53
PCM-0103071	-16.0067	0.4	2.13	-3.64
PCM-0103075	-16.6318	0	5.39	-3.75
PCM-0103077	-16.2198	0	4.85	-3.28
PCM-0103080	-16.5057	0	4.54	-3.72
PCM-0103081	-15.6013	0	4.64	-3.79
PCM-0103082	-15.5124	0.15	2.12	-6.28
Legend: Experimental actives if % labeling higher than 50%. Positive covalent docking scores (+) were excluded from the evaluation.

## Sheet: OTUB2_exp
Compound	ln(avg k)	OTUB2
		% labeling	C-S distance [Å]	Covalent AutoDock4 Score
			WIDOCK
PCM-0102092	-15.9405	0	2.13	-6.26
PCM-0102093	-15.5471	0	2.08	-3.26
PCM-0102094	-15.0095	0	5.32	-2.94
PCM-0102095	-16.8572	0.51	8	-5.64
PCM-0102096	-16.1997	0.26	2.14	-4.93
PCM-0102097	-16.13	0.42	2.16	-4.23
PCM-0102098	-15.7119	0.33	2.17	-5.12
PCM-0102099	-15.9397	0	13.48	+
PCM-0102101	-15.8146	0.28	2.13	-5.43
PCM-0102102	-14.412	0	2.11	-4.23
PCM-0102103	-15.4554	0	2.09	-4.66
PCM-0102104	-15.6581	0.47	2.09	-5.69
PCM-0102105	-15.3837	0	9.68	-2.5
PCM-0102110	-16.4526	0.25	2.15	-4.68
PCM-0102112	-15.4327	0.3	2.13	-5.2
PCM-0102113	-15.4916	0	2.09	-6.24
PCM-0102114	-16.1566	0	2.1	-5.52
PCM-0102116	-15.8554	0.11	2.16	-5.07
PCM-0102117	-16.4429	0.41	2.12	-4.71
PCM-0102118	-16.4764	0	2.15	-6.15
PCM-0102119	-16.0338	0	3.78	-5.49
PCM-0102120	-15.8049	0.23	2.13	-4.97
PCM-0102121	-15.2198	0	5.65	-3.64
PCM-0102122	-16.0011	0	4.64	-5.53
PCM-0102123	-15.1059	0.39	7.85	-3.06
PCM-0102124	-15.4625	0	2.15	-4.92
PCM-0102125	-15.5009	0	10.55	+
PCM-0102126	-16.2352	0.12	2.09	-5.19
PCM-0102127	-16.7486	0.1	9.55	-3.44
PCM-0102128	-16.3975	0.42	2.16	-4.47
PCM-0102129	-15.8579	0.31	2.13	-5.24
PCM-0102130	-15.9623	0	2.13	-4.29
PCM-0102131	-16.3253	0	13.43	-2.8
PCM-0102133	-15.9919	0.15	2.21	-3.88
PCM-0102134	-16.2396	0.11	6.19	-3.75
PCM-0102138	-15.9355	0	2.15	-5.24
PCM-0102139	-15.6732	0.05	13.22	+
PCM-0102140	-13.1662	0	2.1	-4.44
PCM-0102141	-16.264	0	8.67	-3.41
PCM-0102142	-16.8682	1	2.23	-5.92
PCM-0102146	-15.5885	0.1	13.57	+
PCM-0102148	-15.302	0.43	2.06	-5.24
PCM-0102149	-16.082	0.62	2.13	-4.47
PCM-0102150	-14.8979	0	12.28	-3.6
PCM-0102152	-16.3032	0.2	2.15	-3.46
PCM-0102153	-16.2453	0.79	4.59	-5.54
PCM-0102154	-15.7902	0.49	2.13	-5.34
PCM-0102155	-15.8831	0	8.95	+
PCM-0102156	-15.521	0.52	2.13	-4.67
PCM-0102157	-17.1124	0.1	2.07	-4.2
PCM-0102158	-16.1465	0.51	2.13	-4.8
PCM-0102159	-14.8236	0	16.28	+
PCM-0102160	-15.8692	0	3.87	+
PCM-0102162	-15.1707	0.58	2.14	-6.11
PCM-0102163	-15.9888	0.16	2.13	-4.42
PCM-0102164	-15.5806	0	2.13	-3.98
PCM-0102165	-16.1642	0.12	2.22	-5.26
PCM-0102166	-16.086	0	3.73	-4.7
PCM-0102168	-15.76	0	2.13	-5.59
PCM-0102169	-15.9485	0	2.1	-3.65
PCM-0102170	-16.7691	0	2.96	-2.76
PCM-0102171	-15.8122	0.1	3.85	-5.36
PCM-0102172	-15.7482	0	2.13	-6.2
PCM-0102173	-15.8257	0	2.27	-1.79
PCM-0102174	-16.7515	0.25	2.15	-4.91
PCM-0102175	-15.49	0.39	2.13	-5.4
PCM-0102177	-15.2556	0.27	2.14	-6.14
PCM-0102178	-15.0268	0	2.17	-3.17
PCM-0102179	-15.4951	0.47	2.12	-5.87
PCM-0102180	-16.3206	0.55	4.88	-4.29
PCM-0102181	-15.9292	0	2.14	-6.55
PCM-0102182	-14.5398	0	2.14	-4.23
PCM-0102183	-15.9911	0	13.55	+
PCM-0102185	-15.4787	0	2.33	-2.25
PCM-0102187	-17.2065	0	4.8	-4.75
PCM-0102190	-16.294	0.37	2.39	-4.81
PCM-0102192	-16.6766	0.31	2.15	-4.6
PCM-0102193	-15.1685	0	5.92	-4.11
PCM-0102197	-16.3032	0	3.66	-4.8
PCM-0102198	-16.0036	0.37	2.13	-5.1
PCM-0102201	-15.2496	0	2.11	-3.74
PCM-0102202	-15.8044	0	2.14	-3.03
PCM-0102203	-15.988	0	7.16	-1.03
PCM-0102204	-15.6283	0	2.06	-4.9
PCM-0102207	-15.427	0	9.66	+
PCM-0102208	-15.8588	0.46	2.14	-5.26
PCM-0102209	-16.3848	0.27	2.15	-3.68
PCM-0102210	-15.9706	0.25	4.14	-4.23
PCM-0102211	-15.9991	0	2.07	-4.8
PCM-0102212	-16.2945	0.18	2.08	-4.85
PCM-0102213	-15.9283	0	2.08	-1.76
PCM-0102214	-16.3851	0.39	2.13	-4.14
PCM-0102216	-16.2239	0	7.34	+
PCM-0102217	-15.4726	0.14	2.14	-5.01
PCM-0102219	-15.0888	0	8.79	-3.37
PCM-0102220	-15.6627	0	3.26	-4.21
PCM-0102221	-15.9659	0.15	8.43	+
PCM-0102223	-15.1431	0	7.92	-4.28
PCM-0102224	-16.1162	0.35	9.89	-3.78
PCM-0102228	-15.8202	0.2	2.11	-4.36
PCM-0102230	-16.0902	0	2.14	-5.52
PCM-0102231	-15.2376	0	2.2	-4.93
PCM-0102232	-15.5625	0.2	9.39	-3.7
PCM-0102233	-15.7068	0.25	3.36	-5.83
PCM-0102236	-16.3592	0.28	2.08	-4.27
PCM-0102237	-16.0135	0	8.74	-2.08
PCM-0102238	-15.369	0.32	2.13	-5.56
PCM-0102239	-15.6733	0	2.09	-3.23
PCM-0102241	-15.262	0	2.15	-3.52
PCM-0102242	-16.2127	0	2.13	-4.41
PCM-0102243	-15.8505	0	2.13	-3.32
PCM-0102245	-15.5131	0.15	8.06	+
PCM-0102247	-16.8823	0	9.37	-3.34
PCM-0102249	-15.6888	0.43	9.9	-4.03
PCM-0102250	-16.4192	0	4.73	-4.65
PCM-0102251	-15.4475	0	2.21	-0.58
PCM-0102252	-15.6052	0.86	13.59	-1.95
PCM-0102254	-15.6252	0	2.07	-1.67
PCM-0102255	-15.9846	0.24	2.16	-5.46
PCM-0102256	-16.0211	0.29	2.09	-4.58
PCM-0102257	-15.051	0	13.85	-3.58
PCM-0102258	-15.8393	0	8.01	-3.76
PCM-0102259	-16.0441	0	2.22	-3.31
PCM-0102261	-16.0384	0.09	13.58	+
PCM-0102262	-15.67	0.63	2.14	-6.03
PCM-0102263	-14.7163	0.31	2.08	-4.1
PCM-0102265	-15.2323	0.06	8.35	+
PCM-0102266	-16.335	0	9.58	+
PCM-0102267	-15.0484	0	2.14	-5.21
PCM-0102269	-15.4814	0.19	2.15	-4.01
PCM-0102270	-16.5579	0.51	2.17	-4.8
PCM-0102272	-15.7804	0	8.46	+
PCM-0102273	-15.3741	0	11.87	-1.77
PCM-0102274	-16.3148	0	2.17	-3.3
PCM-0102275	-16.4349	0.73	2.08	-4.36
PCM-0102276	-15.8933	0.36	2.13	-4.59
PCM-0102277	-15.648	0.09	2.1	-3.5
PCM-0102278	-15.7844	0.24	2.13	-5.11
PCM-0102279	-16.4728	0.1	5.2	-4.58
PCM-0102280	-16.889	0.22	6.33	-4.38
PCM-0102281	-15.2353	0	10.51	-1.56
PCM-0102282	-16.3309	0	2.38	-3.36
PCM-0102283	-16.3027	0	9.86	-0.23
PCM-0102284	-15.9408	0.28	2.13	-4.85
PCM-0102285	-15.7887	0	14.66	+
PCM-0102286	-16.0201	0	2.14	-3.41
PCM-0102287	-15.6346	0.29	9.55	-4.1
PCM-0102288	-16.0951	0	2.16	-3.82
PCM-0102290	-15.5164	0.26	2.14	-4.88
PCM-0102291	-16.2206	0	2.08	-4.79
PCM-0102292	-15.7846	0.24	2.17	-5.54
PCM-0102293	-15.6183	0.12	8.14	+
PCM-0102294	-15.4127	0	2.1	-5.1
PCM-0102295	-14.5449	0.06	2.12	-4.1
PCM-0102296	-15.5575	0.38	2.1	-5.16
PCM-0102297	-14.9783	0	2.06	-1.3
PCM-0102298	-15.4073	0	10.21	+
PCM-0102299	-16.3021	0.67	2.13	-3.33
PCM-0102300	-17.0342	0.83	2.16	-5.73
PCM-0102302	-15.6394	0.13	2.23	-3.77
PCM-0102304	-16.5005	0	2.38	-3.37
PCM-0102305	-16.2296	0.59	2.13	-4.82
PCM-0102306	-15.4206	0	2.08	-2.6
PCM-0102307	-17.1383	0	9.45	-3.31
PCM-0102308	-16.9493	0.1	3.73	-5.35
PCM-0102309	-15.4177	0.19	2.1	-5.39
PCM-0102310	-16.8124	0.18	3.71	-4.69
PCM-0102311	-15.2484	0.1	9.34	-3.49
PCM-0102312	-16.261	0	2.21	-2.89
PCM-0102313	-15.397	0	7.5	-0.85
PCM-0102314	-15.7173	0	2.14	-3.13
PCM-0102315	-16.4174	0	2.15	-4.97
PCM-0102316	-15.4633	0.36	2.15	-5.85
PCM-0102317	-14.8215	0.14	2.14	-1.85
PCM-0102320	-16.011	0.24	2.13	-4.94
PCM-0102323	-15.6374	0.17	2.13	-4.64
PCM-0102325	-15.2573	0	10.39	+
PCM-0102327	-15.1299	0	2.15	-3.63
PCM-0102328	-15.7256	0.31	2.13	-4.84
PCM-0102330	-15.5933	0	2.08	-4.95
PCM-0102331	-16.1784	0.26	2.52	-3.88
PCM-0102332	-15.9128	0	2.28	-5.81
PCM-0102333	-15.9684	0.53	3.72	-5.42
PCM-0102334	-16.3671	0.25	2.11	-4.61
PCM-0102335	-15.0049	0.3	2.01	-5.32
PCM-0102336	-15.6294	0.19	2.13	-3.35
PCM-0102337	-15.9436	0.45	2.14	-4.54
PCM-0102339	-15.5359	0.82	2.13	-5.14
PCM-0102340	-15.5934	0.17	2.17	-3.69
PCM-0102341	-14.949	0	9.79	-3.8
PCM-0102342	-16.4122	0.57	2.17	-4.86
PCM-0102343	-15.08	0	2.1	-3.88
PCM-0102344	-15.4857	0	2.22	-3.4
PCM-0102345	-15.4882	0	2.1	-5.52
PCM-0102346	-16.1893	0	2.14	-3.96
PCM-0102348	-15.6071	0	2.13	-5.27
PCM-0102349	-15.4956	0	5.69	-3.69
PCM-0102350	-16.4229	0.47	2.1	-5.16
PCM-0102352	-17.1112	0	11.14	-1.73
PCM-0102353	-15.325	0.06	2.09	-2.25
PCM-0102354	-16.3943	0	2.13	-4.39
PCM-0102355	-17.3241	0.66	2.42	-5.8
PCM-0102356	-16.6715	0.05	2.13	-4.7
PCM-0102357	-15.4872	0	2.05	-1.54
PCM-0102358	-16.9605	0	8.32	+
PCM-0102360	-16.0677	0.12	3.18	-5.96
PCM-0102361	-15.0929	0	2.12	-3.62
PCM-0102362	-15.5669	0	10.78	+
PCM-0102363	-15.6541	0	8.92	+
PCM-0102364	-15.9599	0	2.13	-4.92
PCM-0102365	-17.1416	0	2.13	-4.45
PCM-0102366	-15.8883	0.27	2.46	-4.39
PCM-0102367	-15.7152	0	2.14	-3.65
PCM-0102368	-15.6482	0	7.98	-1.37
PCM-0102369	-16.5174	0	2.22	+
PCM-0102370	-15.8542	0.18	2.16	-4.17
PCM-0102372	-15.0713	0	9.16	+
PCM-0102373	-15.8705	0	2.19	-1.57
PCM-0102374	-16.3252	0.34	2.13	-4.66
PCM-0102375	-16.4528	0.13	4.77	-3.56
PCM-0102376	-15.9	0	2.11	-5.16
PCM-0102377	-15.7802	0	9.03	+
PCM-0102378	-15.4761	0.05	2.08	-1.25
PCM-0102379	-15.0762	0	12.68	-1.65
PCM-0102380	-15.395	0	2.17	-3.93
PCM-0102381	-15.1062	0	2.1	-4.3
PCM-0102382	-15.8194	0.45	4.87	-5.56
PCM-0102384	-17.0882	0.27	2.13	-6.16
PCM-0102386	-15.6692	0	10.65	-3.92
PCM-0102387	-15.308	0.32	2.13	-3.66
PCM-0102388	-15.3687	0.56	2.09	-3.15
PCM-0102389	-15.3321	0.14	10.04	-4.3
PCM-0102390	-16.5818	0.26	2.13	-4.66
PCM-0102391	-17.2458	0	7.19	-4.73
PCM-0102392	-15.8779	0.21	2.13	-3.04
PCM-0102393	-15.2461	0	2.27	+
PCM-0102394	-15.8908	0.22	2.14	-5.27
PCM-0102395	-15.4981	0	2.21	-2.03
PCM-0102396	-16.0605	0.54	2.14	-4.36
PCM-0102397	-15.4449	0	2.14	-3.55
PCM-0102398	-16.3265	0	2.11	-4.36
PCM-0102399	-15.7279	0	6.12	-0.73
PCM-0102400	-16.4295	0	2.08	-4.54
PCM-0102401	-15.7327	0	2.08	-3.28
PCM-0102402	-17.0607	0.24	3.65	-4.02
PCM-0102404	-16.2276	0.33	2.17	-4.85
PCM-0102405	-15.4762	0	2.15	-3.58
PCM-0102406	-16.3903	0	9.27	-2.38
PCM-0102407	-15.4256	0.33	2.21	-5.88
PCM-0102409	-15.7437	0.23	2.13	-5.25
PCM-0102410	-15.8882	0	2.09	-4.93
PCM-0102411	-16.7774	0	6.02	-4.7
PCM-0102412	-17.2068	0.07	9.29	-3.29
PCM-0102415	-15.511	0.16	2.42	+
PCM-0102417	-15.5386	0	2.07	-3.23
PCM-0102420	-16.4517	0	2.11	-3.2
PCM-0102425	-15.5906	0	7.75	-2.2
PCM-0102427	-16.3	0	3.93	-4.6
PCM-0102428	-17.6526	0	3.28	-5.11
PCM-0102429	-15.9941	0.23	2.26	-5.43
PCM-0102430	-17.4592	0.31	2.32	-5.57
PCM-0102431	-16.5915	0.64	2.27	-5.05
PCM-0102436	-15.658	0	2.1	-2.43
PCM-0102438	-16.1345	0.08	2.2	-3.44
PCM-0102452	-16.077	0.07	2.14	-3.12
PCM-0102456	-18.3782	0	2.45	-3.42
PCM-0102457	-15.3567	0	2.13	-5.2
PCM-0102465	-16.0804	0	4.62	-5.34
PCM-0102468	-15.3637	0.08	2.06	+
PCM-0102469	-15.5829	0.11	3.27	-3.95
PCM-0102471	-15.586	0.19	8.28	-1.45
PCM-0102474	-15.8589	0	2.13	-2.84
PCM-0102476	-17.059	0	11.01	-1.7
PCM-0102478	-16.0492	0	2.1	-3.54
PCM-0102492	-16.0806	0.18	2.1	-1.08
PCM-0102494	-16.1281	0	7.5	-5.49
PCM-0102495	-15.454	0	6.34	-0.28
PCM-0102497	-17.1273	0.05	2.19	-4.64
PCM-0102498	-15.811	0	2.1	-6.14
PCM-0102500	-15.9547	0.35	4.92	-4.7
PCM-0102501	-16.4893	0.09	13.32	-2.99
PCM-0102504	-16.2384	0	3.11	-4.72
PCM-0102505	-16.5205	0.07	2.13	-3.6
PCM-0102509	-16.7478	0	2.46	-2.73
PCM-0102510	-17.4118	0.52	2.16	-5.39
PCM-0102511	-16.6998	0.07	9.4	-0.31
PCM-0102512	-15.4968	0	7.63	+
PCM-0102514	-16.2892	0	3.24	-0.99
PCM-0102516	-17.383	0	4.69	-0.74
PCM-0102518	-16.1056	0	2.08	-1.31
PCM-0102532	-15.9867	0.33	2.13	-4.98
PCM-0102534	-16.5218	0	3.75	-4.33
PCM-0102535	-15.0853	0	2.07	-2.1
PCM-0102536	-15.9547	0.14	10.94	-3.91
PCM-0102538	-16.7956	0.28	6.02	-4.61
PCM-0102539	-15.2576	0.16	9.28	+
PCM-0102544	-15.7932	0.31	2.14	-5.8
PCM-0102545	-15.579	0.33	2.11	-5.32
PCM-0102546	-15.0685	0.32	6.59	+
PCM-0102550	-15.4261	0	3.38	-4.44
PCM-0102552	-16.1035	0	2.17	-3.58
PCM-0102554	-16.9719	0	2.21	-4.95
PCM-0102556	-15.8419	0	2.26	-3.7
PCM-0102558	-16.0202	0	10.42	+
PCM-0102572	-17.1384	0	2.1	-5.31
PCM-0102575	-15.398	0.09	9.44	-0.21
PCM-0102577	-15.9452	0.8	2.13	-5.52
PCM-0102578	-16.7357	0.16	2.71	-5.03
PCM-0102579	-15.2397	0	8.93	+
PCM-0102580	-16.105	0.1	2.14	-3.21
PCM-0102582	-15.7151	0.54	2.13	-4.96
PCM-0102584	-15.7015	0	9.06	-2.35
PCM-0102585	-16.3938	0	2.1	-3.85
PCM-0102588	-16.991	0	2.13	-2.39
PCM-0102589	-16.3235	0	8.96	-0.23
PCM-0102590	-17.1136	0	3.16	-4.03
PCM-0102592	-16.2949	0.12	15.42	-2.27
PCM-0102594	-17.0703	0	4.4	-3.32
PCM-0102596	-16.2484	0.13	5.44	-4.45
PCM-0102598	-16.7936	0	2.13	-5.31
PCM-0102612	-16.2064	0.37	2.14	-5.05
PCM-0102614	-16.3801	0.27	2.08	-5.7
PCM-0102615	-15.5126	0	2.18	-1.19
PCM-0102616	-15.9449	0	4.59	+
PCM-0102618	-17.0174	0	10.83	-1.56
PCM-0102619	-16.3517	0.1	3.01	-6.08
PCM-0102622	-15.9952	0.32	2.11	-5.16
PCM-0102623	-16.2735	0	3.73	-5.18
PCM-0102624	-17.065	0	2.39	-4.62
PCM-0102625	-15.9915	0	10.01	+
PCM-0102626	-15.9511	0	2.08	-4.03
PCM-0102628	-15.5456	0	2.07	-2.26
PCM-0102630	-15.6904	0	8.46	-3.61
PCM-0102636	-15.4834	0	2.35	-3.08
PCM-0102638	-16.8162	0	11.43	-1.4
PCM-0102652	-15.6798	0.24	2.17	-4.98
PCM-0102653	-16.8633	0	2.32	-4.56
PCM-0102654	-16.5882	0	5.35	-4.81
PCM-0102655	-15.7953	0	10.78	-3.09
PCM-0102656	-15.5226	0	9.05	+
PCM-0102658	-16.2809	0	2.13	-4.88
PCM-0102659	-14.8283	0	2.21	-3.3
PCM-0102660	-16.5713	0.63	2.15	-4.76
PCM-0102662	-16.2016	0.14	2.2	-5.4
PCM-0102663	-16.8617	0.29	2.13	-5.1
PCM-0102664	-16.1704	0	2.11	-4.52
PCM-0102665	-15.9054	0.53	9.94	-3.59
PCM-0102666	-17.3644	0	3.44	-5.04
PCM-0102669	-15.4792	0	9.03	+
PCM-0102670	-13.2967	0.48	2.1	-4.87
PCM-0102671	-16.4639	0.35	5.63	-4.61
PCM-0102672	-15.7631	0	2.1	-3.03
PCM-0102676	-15.6162	0	2.19	-1.31
PCM-0102678	-15.7895	0	13.12	-3.78
PCM-0102693	-15.6339	0	2.21	+
PCM-0102696	-16.5861	0.11	2.1	-5.5
PCM-0102697	-15.6856	0	7.19	+
PCM-0102698	-15.8452	0.07	2.08	-5.17
PCM-0102699	-15.949	0	9.93	-3.89
PCM-0102700	-16.1482	0.17	3.17	-3.06
PCM-0102702	-16.3573	0.22	5.57	-4.91
PCM-0102703	-15.7711	0	9.08	-1.26
PCM-0102704	-15.1368	0	2.14	+
PCM-0102706	-16.5079	0.65	2.1	-4.83
PCM-0102707	-15.7166	0	4.57	-3.51
PCM-0102709	-16.2103	0	5.55	-5.06
PCM-0102710	-15.7228	0.12	2.08	-2.59
PCM-0102712	-15.8391	0	2.2	-2.89
PCM-0102714	-16.3015	0	2.09	-3.42
PCM-0102716	-15.631	0.09	8.72	+
PCM-0102733	-16.6733	0.33	2.14	-4.63
PCM-0102734	-16.8264	0	4.33	-4.87
PCM-0102735	-17.3837	0.09	2.36	-5.14
PCM-0102736	-15.8608	0	2.14	-5.11
PCM-0102738	-15.8105	0.41	2.13	-5.26
PCM-0102739	-15.64	0	2.08	-3.2
PCM-0102744	-16.1699	0.1	2.28	-5.18
PCM-0102745	-16.4656	0	12.32	+
PCM-0102746	-16.4891	0.64	3.59	-3.65
PCM-0102747	-16.1755	0	2.36	-3.21
PCM-0102748	-15.7919	0	2	-4.9
PCM-0102749	-17.4655	0	2.1	-1.19
PCM-0102750	-15.7098	0.24	2.13	-5.16
PCM-0102751	-16.3273	0	4.31	+
PCM-0102753	-15.9845	0.23	7.71	-5.35
PCM-0102754	-16.9328	0	2.11	-4.65
PCM-0102755	-15.2528	0	9.37	+
PCM-0102756	-15.5807	0.06	2.21	-3.28
PCM-0102758	-15.0949	0	2.1	-3.24
PCM-0102759	-15.4243	0	2.12	-1.65
PCM-0102760	-15.2738	0	9.38	-0.5
PCM-0102762	-15.8178	0.13	2.13	-5.12
PCM-0102763	-16.7456	0.64	3.75	-5.8
PCM-0102764	-16.0217	0.29	10.47	-3.96
PCM-0102772	-15.893	0.28	2.14	-4.81
PCM-0102773	-16.4574	0	3.44	-3.03
PCM-0102774	-16.197	0	4.55	-1.24
PCM-0102775	-16.6321	0	8.91	-4.48
PCM-0102776	-17.3703	0.23	4.08	-4.91
PCM-0102780	-16.766	0	2.15	-4.24
PCM-0102781	-15.4997	0	10.47	-0.62
PCM-0102782	-16.5135	0	7.71	+
PCM-0102783	-16.2236	0	2.15	-3.51
PCM-0102784	-16.0288	0.07	2.13	-5.46
PCM-0102785	-15.849	0	2.32	-3.42
PCM-0102786	-15.946	0	2.27	-2.77
PCM-0102787	-16.1936	0	2.1	-3.2
PCM-0102789	-16.7049	0.08	3.3	-0.12
PCM-0102790	-16.5476	0	6.56	-4.55
PCM-0102793	-15.7547	0.19	3.47	-3.61
PCM-0102794	-16.4795	0.34	2.1	-5.38
PCM-0102796	-15.5224	0	2.72	-1.55
PCM-0102797	-15.8809	0	2.1	-3.66
PCM-0102798	-16.7366	0.19	3.46	-5.21
PCM-0102799	-16.3049	0.61	2.14	-4.2
PCM-0102803	-16.2519	0.37	2.13	-5.4
PCM-0102807	-15.4626	0.29	2.16	-5.31
PCM-0102809	-15.5588	0.21	2.13	-5.53
PCM-0102811	-15.9734	0	2.05	-2.83
PCM-0102814	-15.5369	0	10.57	-3.96
PCM-0102815	-15.4033	0.08	9.28	-2.42
PCM-0102816	-16.3674	0.29	2.1	-4.82
PCM-0102817	-16.3781	0.41	5.72	-4.66
PCM-0102818	-15.4542	0.17	2.11	-3.9
PCM-0102820	-16.4684	0.13	2.14	-5.01
PCM-0102821	-16.579	0.86	6.33	-4.81
PCM-0102822	-16.31	0	4.63	+
PCM-0102823	-16.0677	0	8.7	-2.05
PCM-0102826	-16.0598	0	2.11	-2.14
PCM-0102827	-16.7429	0	2.23	-5.39
PCM-0102828	-16.2817	0	2.2	-1.94
PCM-0102829	-17.272	0.3	4.82	-5.71
PCM-0102830	-16.2179	0	2.9	-2.43
PCM-0102831	-15.6119	0	2.11	-2.16
PCM-0102832	-16.2004	0.43	8.44	-1.32
PCM-0102833	-16.9644	0	16.17	+
PCM-0102836	-15.1691	0	5.62	-2.3
PCM-0102837	-15.2244	0	2.1	-3.87
PCM-0102838	-16.0636	0	2.1	-5.17
PCM-0102841	-14.1275	0.41	6.73	-1.48
PCM-0102848	-16.0621	0	9.29	-2.61
PCM-0102853	-17.0282	0	2.14	-4.18
PCM-0102854	-16.0802	0	2.09	-4.71
PCM-0102855	-17.593	0	2.32	-5.32
PCM-0102857	-16.9003	0.41	2.1	-5.73
PCM-0102858	-16.2526	0	3.3	-4.99
PCM-0102861	-17.1618	0	10.27	-2.47
PCM-0102862	-16.5778	0.14	2.13	-5.13
PCM-0102865	-16.2243	0	2.34	-2.98
PCM-0102866	-15.7022	0.3	2.09	-5.18
PCM-0102867	-16.9891	0	2.26	-1.95
PCM-0102868	-15.5756	0	9.45	+
PCM-0102869	-17.2128	0	9.18	-1.69
PCM-0102870	-15.541	0	2.08	-2.13
PCM-0102871	-16.3662	0.44	2.1	-4.2
PCM-0102872	-15.7854	0	4.07	-4.75
PCM-0102874	-15.7992	0	2.15	-4.88
PCM-0102875	-15.6781	0.08	2.13	-4.69
PCM-0102876	-15.5936	0	2.12	-3.82
PCM-0102877	-15.6819	0	2.08	-5.08
PCM-0102879	-16.3137	0.17	2.08	-4.55
PCM-0102880	-17.5632	0.11	8.68	+
PCM-0102881	-16.3283	0.39	2.11	-5.25
PCM-0102883	-16.6187	0	3.5	-5.88
PCM-0102884	-17.0112	0	2.48	-5.3
PCM-0102885	-16.9698	0.21	2.05	-6.05
PCM-0102887	-16.4447	0	2.14	-4.04
PCM-0102889	-15.8325	0	2.11	-1.33
PCM-0102890	-15.1955	0.32	2.13	-5.45
PCM-0102891	-15.6103	0	2.15	-4.71
PCM-0102895	-16.6106	0	2.27	-3.35
PCM-0102896	-16.032	0.23	2.2	-4.99
PCM-0102897	-15.5789	0	2.12	-3.6
PCM-0102898	-15.5748	0	10.55	-3.32
PCM-0102899	-15.5956	0.26	3.27	+
PCM-0102900	-15.8375	0	8.97	+
PCM-0102903	-14.7828	0.14	9.37	-3.25
PCM-0102904	-18.6686	0	3.84	-4.62
PCM-0102905	-15.5247	0.07	2.08	-3.39
PCM-0102906	-17.517	0.06	4.97	-4.06
PCM-0102910	-16.0966	0	3.79	-5.78
PCM-0102911	-15.0853	0	9.7	-2.16
PCM-0102912	-17.0996	0	10.12	+
PCM-0102913	-16.5286	0.08	2.17	-5
PCM-0102914	-16.3843	0.14	2.2	-3.55
PCM-0102915	-15.8194	0.49	2.12	-5.78
PCM-0102916	-15.1144	0	11.72	-0.61
PCM-0102918	-15.8419	0	4.59	-1.96
PCM-0102919	-18.2745	0.1	12.46	-0.94
PCM-0102920	-15.4276	0	10.23	-1.17
PCM-0102921	-17.3148	0	2.21	-2.78
PCM-0102923	-16.6135	0.2	2.13	-5.37
PCM-0102926	-16.4637	0.2	2.15	-4.93
PCM-0102928	-15.7687	0	2.13	-4.92
PCM-0102929	-16.0424	0	10.85	-3.86
PCM-0102930	-16.8132	0	2.15	-4.59
PCM-0102931	-16.253	0.09	2.21	-5.79
PCM-0102932	-16.4166	0.07	2.16	-5.46
PCM-0102933	-15.3284	0	2.11	-3.19
PCM-0102935	-16.1402	0	4.26	-2.82
PCM-0102936	-16.667	0.32	2.14	-4.77
PCM-0102937	-16.0305	0.13	8.18	-1.7
PCM-0102938	-15.7979	0	4.39	+
PCM-0102939	-16.2143	0.1	2.11	-3.22
PCM-0102940	-15.6965	0	2.13	-2.45
PCM-0102941	-16.5279	0	8.57	+
PCM-0102942	-15.6983	0.1	2.15	-3.8
PCM-0102944	-17.0371	0	7.01	-0.62
PCM-0102945	-16.826	0	3.04	+
PCM-0102946	-16.3644	0.35	2.14	-4.63
PCM-0102948	-16.3908	0	8.24	-1.76
PCM-0102949	-16.3443	0	2.23	-1.98
PCM-0102950	-17.5137	0	6.24	-4.68
PCM-0102951	-16.4884	0	5.03	-2.03
PCM-0102953	-17.3215	0.18	5.18	-5.55
PCM-0102954	-17.0598	0.8	2.23	-5.84
PCM-0102955	-16.336	0.14	2.32	-5.32
PCM-0102957	-15.0655	0	10.57	-3.2
PCM-0102958	-16.1766	0.09	2.16	-3.78
PCM-0102959	-16.3441	0.5	2.13	-4.74
PCM-0102962	-15.3091	0	10.13	-2.26
PCM-0102965	-15.7515	0.36	2.14	-5.75
PCM-0102968	-16.0195	0	2.13	-4.51
PCM-0102969	-15.7572	0	2.08	-4.26
PCM-0102970	-15.3042	0	2.09	-1.72
PCM-0102971	-16.0921	0	2.17	-3.76
PCM-0102972	-15.5125	0.08	3.96	-0.87
PCM-0102973	-16.8182	0.75	6.08	-4.62
PCM-0102974	-15.2466	0	2.08	-0.18
PCM-0102976	-16.166	0	6.34	-3.5
PCM-0102977	-16.7903	0	2.13	-5.38
PCM-0102978	-16.5588	0	9.19	+
PCM-0102980	-16.8145	0	8.35	-0.53
PCM-0102981	-17.661	0	4.64	-4.51
PCM-0102983	-17.2773	0	7.02	-2.05
PCM-0102984	-16.3865	0	6.51	-3.28
PCM-0102985	-17.5453	0.27	5.18	-5.81
PCM-0102987	-15.7859	0	2.08	-3.2
PCM-0102988	-15.687	0	10.37	-3.32
PCM-0102992	-15.8	0.08	2.13	-5.03
PCM-0102993	-16.1371	0	2.1	-5.29
PCM-0102994	-16.989	0	10.64	-1.2
PCM-0102996	-15.5493	0.13	7.77	-3.97
PCM-0102998	-16.8976	0.69	4.95	-5.95
PCM-0103002	-16.1822	0.3	2.2	-4.78
PCM-0103004	-15.9684	0.26	2.13	-4.71
PCM-0103006	-15.6146	0	8.88	-3.36
PCM-0103007	-16.7269	0.6	2.21	-4.72
PCM-0103008	-15.7749	0	2.27	-2.25
PCM-0103010	-17.3331	0	2.41	-3.51
PCM-0103011	-16.6498	0.84	2.26	-4.69
PCM-0103012	-15.9473	0.1	11.12	-4.63
PCM-0103013	-15.3783	0	11.34	-0.47
PCM-0103014	-17.5219	0.09	2.3	-5.04
PCM-0103016	-15.5233	0.09	6.64	+
PCM-0103017	-16.138	0	11.04	-3.35
PCM-0103018	-15.9499	0.16	2.12	-5.85
PCM-0103019	-16.0487	0	2.26	-3.24
PCM-0103020	-17.0715	0	2.1	-5.35
PCM-0103022	-15.9059	0	2.07	-1.52
PCM-0103023	-17.1547	0	4.69	-0.83
PCM-0103024	-15.4421	0	4.4	+
PCM-0103026	-15.777	0	2.2	-1.29
PCM-0103027	-16.1133	0	2.05	-4.57
PCM-0103028	-16.3145	0.14	2.14	-4.85
PCM-0103030	-16.5538	0.28	2.2	-5.13
PCM-0103031	-15.4732	0.18	2.09	-5.16
PCM-0103032	-15.6572	0.21	2.14	-2.01
PCM-0103033	-15.6474	0.23	2.13	-5.26
PCM-0103035	-15.8808	0.34	2.11	-4.51
PCM-0103037	-15.7719	0.3	5.67	-4.58
PCM-0103038	-16.8462	0.09	2.08	-0.93
PCM-0103040	-16.3484	0	2.2	-3.38
PCM-0103043	-16.6992	0.27	2.26	-4.14
PCM-0103045	-16.0161	0	2.11	-4.54
PCM-0103046	-16.4667	0.36	2.13	-5.41
PCM-0103047	-16.6363	0.43	2.16	-4.55
PCM-0103048	-15.7948	0.87	2.14	-5.66
PCM-0103050	-16.4224	0.84	6.6	-4.87
PCM-0103051	-15.5942	0	2.33	-1.91
PCM-0103052	-16.5858	0.09	2.32	-5.29
PCM-0103055	-16.1252	0	2.11	-5.07
PCM-0103056	-15.0983	0	11.03	-1.02
PCM-0103057	-16.148	0	2.26	-2.56
PCM-0103060	-15.9141	0	2.27	+
PCM-0103061	-15.9619	0.14	4.06	-5.4
PCM-0103062	-17.0324	0	2.08	-4.34
PCM-0103063	-16.178	0.35	8.76	-3.8
PCM-0103064	-16.9421	0	8.19	-1.04
PCM-0103065	-17.462	0	5.36	-4.37
PCM-0103066	-15.9856	0.44	9.91	-3.63
PCM-0103068	-15.7724	0	10.25	-1.03
PCM-0103070	-17.4751	0	3.99	-5.11
PCM-0103071	-16.0067	0	7.83	+
PCM-0103075	-16.6318	0.55	2.14	-4.61
PCM-0103077	-16.2198	0.3	4.2	-4.55
PCM-0103080	-16.5057	0.79	2.1	-4.62
PCM-0103081	-15.6013	0	8.67	-3.35
PCM-0103082	-15.5124	0	9.45	+
Legend: Experimental actives if % labeling higher than 50%. Positive covalent docking scores (+) were excluded from the evaluation.

## Sheet: NUDT7_pred
Compound	Ref. ID	C-S distance [Å]
PCM-0102093	52	5.35
PCM-0102094	52	5.24
PCM-0102102	52	4.37
PCM-0102105	52	4.64
PCM-0102113	49	4.2
PCM-0102116	51	5.3
PCM-0102121	52	5.97
PCM-0102123	52	4.24
PCM-0102125	52	6.47
PCM-0102127	47	8.05
PCM-0102133	52	3.2
PCM-0102134	47	7.74
PCM-0102139	52	5.45
PCM-0102141	47	7.88
PCM-0102150	52	4.4
PCM-0102152	47	2.2
PCM-0102154	49	5.22
PCM-0102158	47	5.27
PCM-0102162	49	4.23
PCM-0102169	52	5.12
PCM-0102170	47	2.23
PCM-0102172	51	4.82
PCM-0102173	52	6.45
PCM-0102176	47	7.22
PCM-0102178	52	4.68
PCM-0102179	51	5.42
PCM-0102181	51	5.35
PCM-0102185	52	7.01
PCM-0102193	52	6.12
PCM-0102198	49	5.35
PCM-0102201	52	5.33
PCM-0102203	52	2.43
PCM-0102213	52	5.35
PCM-0102214	47	5.26
PCM-0102215	52	5.17
PCM-0102219	52	6.32
PCM-0102223	52	5.1
PCM-0102232	47	10.49
PCM-0102234	47	3.34
PCM-0102236	47	5.38
PCM-0102237	52	6.27
PCM-0102239	52	5.3
PCM-0102241	52	6.33
PCM-0102243	52	5.13
PCM-0102251	52	3.57
PCM-0102254	52	5.3
PCM-0102257	52	6.71
PCM-0102259	52	2.13
PCM-0102262	51	5.46
PCM-0102263	52	6.02
PCM-0102269	52	5.01
PCM-0102273	52	8.07
PCM-0102277	52	5.25
PCM-0102281	52	6.12
PCM-0102282	47	5.43
PCM-0102287	52	5.25
PCM-0102290	49	5.48
PCM-0102293	52	3.6
PCM-0102295	52	3.4
PCM-0102297	52	5.21
PCM-0102298	52	2.13
PCM-0102301	47	5.29
PCM-0102302	52	6.24
PCM-0102304	52	5.33
PCM-0102306	52	6.02
PCM-0102307	47	8.02
PCM-0102312	47	2.2
PCM-0102313	52	2.26
PCM-0102317	52	7.45
PCM-0102327	52	4.52
PCM-0102340	52	5.21
PCM-0102341	52	5.13
PCM-0102343	52	4.81
PCM-0102344	52	5
PCM-0102345	49	5.49
PCM-0102346	52	6.41
PCM-0102349	52	4.94
PCM-0102352	47	2.18
PCM-0102353	52	3.35
PCM-0102357	52	2.13
PCM-0102358	47	3.33
PCM-0102361	52	5.04
PCM-0102364	49	5.27
PCM-0102369	47	2.15
PCM-0102373	52	6.98
PCM-0102375	47	5.42
PCM-0102377	52	2.14
PCM-0102378	52	5.11
PCM-0102379	52	6.12
PCM-0102380	52	6.97
PCM-0102381	52	6.03
PCM-0102386	52	6.29
PCM-0102387	52	5.46
PCM-0102389	52	4.98
PCM-0102392	47	7.93
PCM-0102393	52	2.13
PCM-0102394	51	5.32
PCM-0102395	52	5.46
PCM-0102397	52	5.09
PCM-0102399	52	4.59
PCM-0102401	52	4.87
PCM-0102405	52	6.12
PCM-0102406	47	8.06
PCM-0102407	49	5.42
PCM-0102408	47	5.21
PCM-0102410	51	5.43
PCM-0102417	52	4.72
PCM-0102425	52	2.18
PCM-0102429	51	5.33
PCM-0102434	52	2.09
PCM-0102436	52	4.48
PCM-0102438	52	4.01
PCM-0102468	52	5.37
PCM-0102476	52	13.31
PCM-0102478	52	3.42
PCM-0102492	52	5.28
PCM-0102495	52	2.14
PCM-0102505	47	5.28
PCM-0102509	47	2.21
PCM-0102512	52	2.15
PCM-0102514	52	2.1
PCM-0102516	52	2.14
PCM-0102518	52	2.09
PCM-0102535	52	4.36
PCM-0102552	52	5.03
PCM-0102556	52	4.76
PCM-0102558	52	6.71
PCM-0102575	52	5.19
PCM-0102584	52	3.74
PCM-0102591	52	6.74
PCM-0102592	52	4.55
PCM-0102594	52	2.11
PCM-0102615	52	2.1
PCM-0102616	52	2.13
PCM-0102618	47	4.57
PCM-0102628	52	5.34
PCM-0102630	52	5.18
PCM-0102636	52	4.66
PCM-0102638	52	6.2
PCM-0102655	52	7.16
PCM-0102656	52	6.15
PCM-0102659	52	7.07
PCM-0102672	52	4.72
PCM-0102676	52	4.27
PCM-0102678	52	4.97
PCM-0102693	52	5.79
PCM-0102696	49	9.27
PCM-0102703	52	2.1
PCM-0102704	52	4.95
PCM-0102707	52	4.97
PCM-0102710	52	3.34
PCM-0102712	52	5.05
PCM-0102714	52	5.08
PCM-0102716	52	6.04
PCM-0102735	51	5.52
PCM-0102739	52	5.38
PCM-0102745	52	6.5
PCM-0102747	52	5.23
PCM-0102749	52	5.29
PCM-0102751	52	2.08
PCM-0102756	52	4.35
PCM-0102758	47	2.16
PCM-0102759	52	6.71
PCM-0102760	52	4.59
PCM-0102781	52	6.31
PCM-0102782	52	2.13
PCM-0102783	52	4.38
PCM-0102785	52	2.2
PCM-0102786	52	7.7
PCM-0102787	52	4.79
PCM-0102789	52	2.08
PCM-0102792	52	4.33
PCM-0102793	52	4.93
PCM-0102796	52	2.1
PCM-0102799	47	5.27
PCM-0102811	52	10.09
PCM-0102814	52	6.41
PCM-0102815	52	4.05
PCM-0102818	52	5.31
PCM-0102823	52	2.16
PCM-0102826	52	2.39
PCM-0102828	52	2.15
PCM-0102830	52	2.14
PCM-0102831	52	2.45
PCM-0102832	52	2.14
PCM-0102833	52	2.2
PCM-0102836	52	6.33
PCM-0102837	52	5.29
PCM-0102841	52	2.13
PCM-0102848	47	7.8
PCM-0102861	52	6.53
PCM-0102865	52	4.69
PCM-0102867	52	4.37
PCM-0102869	52	4.82
PCM-0102870	52	2.14
PCM-0102874	49	5.29
PCM-0102876	52	5.22
PCM-0102887	47	5.32
PCM-0102889	52	5.38
PCM-0102895	47	6.87
PCM-0102897	52	3.43
PCM-0102898	52	4.73
PCM-0102899	52	4.67
PCM-0102903	47	2.13
PCM-0102905	52	5.32
PCM-0102907	47	5.19
PCM-0102911	52	3.47
PCM-0102912	47	7.58
PCM-0102914	47	5.22
PCM-0102916	52	5.17
PCM-0102919	52	4.53
PCM-0102920	52	4.99
PCM-0102921	52	8.14
PCM-0102926	47	5.28
PCM-0102929	52	6.04
PCM-0102933	52	6.28
PCM-0102934	52	4.71
PCM-0102937	52	2.14
PCM-0102938	52	2.14
PCM-0102939	52	4.74
PCM-0102940	52	2.34
PCM-0102941	52	7.03
PCM-0102942	52	2.84
PCM-0102945	52	2.1
PCM-0102948	52	5.35
PCM-0102958	52	4.8
PCM-0102962	52	6.25
PCM-0102965	49	5.46
PCM-0102970	52	5.06
PCM-0102971	52	2.14
PCM-0102972	52	6.17
PCM-0102974	52	3.46
PCM-0102978	52	6.24
PCM-0102984	52	4.93
PCM-0102987	52	4.81
PCM-0102988	52	4.96
PCM-0102994	47	8.37
PCM-0102996	52	6.21
PCM-0103004	47	6.35
PCM-0103006	52	10.4
PCM-0103008	52	5.72
PCM-0103013	52	6.51
PCM-0103016	52	8.87
PCM-0103017	52	4.92
PCM-0103019	52	2.14
PCM-0103022	52	5.12
PCM-0103023	52	2.16
PCM-0103024	52	2.2
PCM-0103026	52	2.13
PCM-0103028	47	5.21
PCM-0103032	52	5.24
PCM-0103033	49	5.41
PCM-0103038	52	5.35
PCM-0103040	47	2.17
PCM-0103041	47	5.28
PCM-0103048	49	5.36
PCM-0103051	52	2.3
PCM-0103056	52	2.04
PCM-0103060	52	2.12
PCM-0103063	52	6.12
PCM-0103064	52	5.49
PCM-0103068	52	4.99
PCM-0103081	52	4.7

## Sheet: OTUB2_pred
Compound	Ref. ID	C-S distance [Å]
PCM-0102093	52	11.87
PCM-0102094	52	5.49
PCM-0102102	52	3.53
PCM-0102105	52	9.69
PCM-0102113	49	2.15
PCM-0102116	51	2.18
PCM-0102121	52	5.66
PCM-0102123	52	7.85
PCM-0102125	52	10.54
PCM-0102127	47	9.56
PCM-0102133	52	4.96
PCM-0102134	47	6.29
PCM-0102139	52	13.22
PCM-0102141	47	2.71
PCM-0102150	52	12.2
PCM-0102152	47	2.21
PCM-0102154	49	2.13
PCM-0102158	47	2.14
PCM-0102162	49	2.2
PCM-0102169	52	8.82
PCM-0102170	47	2.45
PCM-0102172	51	2.2
PCM-0102173	52	7.4
PCM-0102178	52	2.14
PCM-0102179	51	2.29
PCM-0102181	51	2.13
PCM-0102182	52	6.84
PCM-0102185	52	2.39
PCM-0102193	52	5.72
PCM-0102198	49	2.13
PCM-0102201	52	2.3
PCM-0102203	52	7.16
PCM-0102213	52	2.1
PCM-0102214	47	2.14
PCM-0102219	52	8.47
PCM-0102223	52	8.06
PCM-0102232	47	9.5
PCM-0102236	47	4.16
PCM-0102237	52	11.54
PCM-0102239	52	2.13
PCM-0102241	52	10.56
PCM-0102243	52	2.18
PCM-0102251	52	7.39
PCM-0102254	52	2.08
PCM-0102257	52	15.9
PCM-0102259	52	2.26
PCM-0102262	51	2.21
PCM-0102263	52	7.94
PCM-0102269	52	8.15
PCM-0102273	52	11.87
PCM-0102277	52	8.78
PCM-0102281	52	11.26
PCM-0102282	47	2.08
PCM-0102287	52	6.96
PCM-0102290	49	2.27
PCM-0102293	52	8.19
PCM-0102295	52	7.68
PCM-0102297	52	2.1
PCM-0102298	52	10.22
PCM-0102302	52	2.39
PCM-0102304	52	2.22
PCM-0102306	52	12.66
PCM-0102307	47	9.56
PCM-0102312	47	2.26
PCM-0102313	52	7.5
PCM-0102317	52	2.22
PCM-0102327	52	2.13
PCM-0102340	52	6.6
PCM-0102341	52	9.73
PCM-0102343	52	2.21
PCM-0102344	52	2.14
PCM-0102345	49	2.15
PCM-0102346	52	8.92
PCM-0102349	52	5.9
PCM-0102352	47	11.17
PCM-0102353	52	2.26
PCM-0102357	52	2.08
PCM-0102358	47	7.93
PCM-0102361	52	2.21
PCM-0102364	49	2.14
PCM-0102369	47	2.15
PCM-0102373	52	2.15
PCM-0102375	47	4.79
PCM-0102377	52	9.08
PCM-0102378	52	2.08
PCM-0102379	52	8.97
PCM-0102380	52	7.63
PCM-0102381	52	2.13
PCM-0102386	52	10.67
PCM-0102387	52	2.15
PCM-0102389	52	10.01
PCM-0102392	47	6.13
PCM-0102393	52	3.58
PCM-0102394	51	2.2
PCM-0102395	52	2.21
PCM-0102397	52	9.84
PCM-0102399	52	6.11
PCM-0102401	52	11.07
PCM-0102405	52	2.2
PCM-0102406	47	9.22
PCM-0102407	49	2.14
PCM-0102410	51	2.14
PCM-0102417	52	2.13
PCM-0102425	52	7.76
PCM-0102429	51	2.38
PCM-0102436	52	2.96
PCM-0102438	52	2.26
PCM-0102468	52	2.15
PCM-0102474	52	2.14
PCM-0102476	52	10.94
PCM-0102478	52	3.03
PCM-0102492	52	2.38
PCM-0102495	52	6.36
PCM-0102505	47	2.18
PCM-0102509	47	2.4
PCM-0102512	52	7.61
PCM-0102514	52	2.97
PCM-0102516	52	4.75
PCM-0102518	52	4.29
PCM-0102535	52	2.07
PCM-0102552	52	2.33
PCM-0102556	52	2.25
PCM-0102558	52	10.43
PCM-0102575	52	9.41
PCM-0102584	52	8.99
PCM-0102592	52	2.26
PCM-0102594	52	2.5
PCM-0102615	52	6.06
PCM-0102616	52	4.59
PCM-0102618	47	11.16
PCM-0102628	52	2.26
PCM-0102630	52	2.26
PCM-0102636	52	2.14
PCM-0102638	52	11.36
PCM-0102655	52	10.76
PCM-0102656	52	8.06
PCM-0102659	52	6.91
PCM-0102672	52	7.77
PCM-0102676	52	2.84
PCM-0102678	52	2.28
PCM-0102693	52	3.54
PCM-0102696	49	2.13
PCM-0102703	52	2.13
PCM-0102704	52	2.25
PCM-0102707	52	2.19
PCM-0102710	52	2.2
PCM-0102712	52	2.21
PCM-0102714	52	2.23
PCM-0102716	52	8.7
PCM-0102735	51	2.27
PCM-0102739	52	8.87
PCM-0102745	52	12.41
PCM-0102747	52	2.05
PCM-0102749	52	2.1
PCM-0102751	52	4.37
PCM-0102756	52	2.11
PCM-0102758	47	2.11
PCM-0102759	52	10.37
PCM-0102760	52	9.33
PCM-0102774	52	4.54
PCM-0102781	52	10.51
PCM-0102782	52	7.71
PCM-0102783	52	2.14
PCM-0102785	52	2.14
PCM-0102786	52	10.85
PCM-0102787	52	2.14
PCM-0102789	52	4.28
PCM-0102793	52	3.48
PCM-0102796	52	2.81
PCM-0102799	47	2.16
PCM-0102811	52	2.08
PCM-0102814	52	10.33
PCM-0102815	52	9.35
PCM-0102818	52	2.23
PCM-0102823	52	9.38
PCM-0102826	52	2.56
PCM-0102828	52	2.23
PCM-0102830	52	2.14
PCM-0102831	52	2.53
PCM-0102832	52	8.51
PCM-0102833	52	10.97
PCM-0102836	52	5.33
PCM-0102837	52	2.16
PCM-0102841	52	6.48
PCM-0102848	47	9.3
PCM-0102861	52	10.28
PCM-0102865	52	6.36
PCM-0102867	52	2.21
PCM-0102869	52	8.91
PCM-0102870	52	4
PCM-0102874	49	2.15
PCM-0102876	52	9.35
PCM-0102887	47	2.16
PCM-0102889	52	2.12
PCM-0102895	47	2.13
PCM-0102897	52	5.78
PCM-0102898	52	10.53
PCM-0102899	52	6.35
PCM-0102903	47	9.35
PCM-0102905	52	2.06
PCM-0102911	52	10.04
PCM-0102912	47	10.28
PCM-0102914	47	2.21
PCM-0102916	52	11.72
PCM-0102919	52	12.34
PCM-0102920	52	5.41
PCM-0102921	52	2.2
PCM-0102926	47	2.15
PCM-0102929	52	10.75
PCM-0102933	52	2.36
PCM-0102937	52	8.3
PCM-0102938	52	4.33
PCM-0102939	52	2.25
PCM-0102940	52	2.73
PCM-0102941	52	8.71
PCM-0102942	52	7.04
PCM-0102945	52	3
PCM-0102948	52	8.26
PCM-0102958	52	10.73
PCM-0102962	52	10.18
PCM-0102965	49	2.13
PCM-0102970	52	9.1
PCM-0102971	52	3.38
PCM-0102972	52	3.18
PCM-0102974	52	2.16
PCM-0102976	52	2.45
PCM-0102978	52	9
PCM-0102984	52	3.01
PCM-0102987	52	7.83
PCM-0102988	52	2.15
PCM-0102994	47	10.51
PCM-0102996	52	2.13
PCM-0103004	47	2.16
PCM-0103006	52	8.88
PCM-0103008	52	3.36
PCM-0103013	52	11.25
PCM-0103016	52	6.56
PCM-0103017	52	10.99
PCM-0103019	52	2.79
PCM-0103022	52	2.2
PCM-0103023	52	4.59
PCM-0103024	52	3.94
PCM-0103026	52	2.22
PCM-0103028	47	2.11
PCM-0103032	52	2.13
PCM-0103033	49	2.14
PCM-0103038	52	2.13
PCM-0103040	47	2.21
PCM-0103048	49	2.14
PCM-0103051	52	2.62
PCM-0103056	52	10.83
PCM-0103060	52	3.65
PCM-0103063	52	2.33
PCM-0103064	52	8.27
PCM-0103068	52	10
PCM-0103081	52	2.11
