# Supplementary material for: WIDOCK: a reactive docking protocol for virtual screening of covalent inhibitors
Source: J Comput Aided Mol Des. 2021 Jan 18;35(2):223–44. doi: 10.1007/s10822-020-00371-5 (PMC7904743; doi:10.1007/s10822-020-00371-5)
Supplement: Supplementary file 6 — (XLSX 18 KB) [file 10822_2020_371_MOESM6_ESM.xlsx]

## Sheet: TableS6
Cmpd	Starting Material (kJ/mol)				Transition State (kJ/mol)				Product (kJ/mol)				ΔGǂ (kJ/mol)	ΔGr (kJ/mol)
	E	G	E'	G'	E	G	E'	G'	E	G	E'	G'
25	-534.296	-534.195	-534.336	-534.234	-972.507	-972.372	-972.554	-972.418	-972.516	-972.381	-972.563	-972.428	22.3967	-2.75558
26	-345.742	-345.654	-345.768	-345.68	-783.941	-783.817	-783.974	-783.85	-783.953	-783.828	-783.986	-783.861	60.3725	29.7419
27	-576.763	-576.596	-576.805	-576.638	-1014.96	-1014.76	-1015.01	-1014.81	-1014.97	-1014.77	-1015.02	-1014.82	50.8298	24.1835
28	-210.119	-210.068	-210.135	-210.084	-648.316	-648.233	-648.339	-648.256	-648.323	-648.239	-648.347	-648.264	55.4419	34.7255
29	-325.861	-325.758	-325.885	-325.782	-764.054	-763.916	-764.085	-763.947	-764.063	-763.925	-764.096	-763.957	73.1521	45.8935
30	-478.283	-478.156	-478.318	-478.191	-916.487	-916.328	-916.529	-916.37	-916.496	-916.338	-916.539	-916.381	37.6629	7.85299
31	-517.588	-517.436	-517.625	-517.473	-955.788	-955.602	-955.832	-955.646	-955.798	-955.611	-955.843	-955.656	50.536	24.0954
32	-1152.38	-1152.26	-1152.46	-1152.34	-1590.59	-1590.43	-1590.67	-1590.52	-1590.6	-1590.44	-1590.69	-1590.53	35.546	7.07984
33	-824.014	-823.767	-824.074	-823.826	-1262.21	-1261.93	-1262.27	-1262	-1262.22	-1261.94	-1262.29	-1262.01	63.4729	33.3774
34	-858.152	-858.044	-858.231	-858.123	-1296.35	-1296.21	-1296.44	-1296.3	-1296.36	-1296.22	-1296.45	-1296.31	38.9434	17.5807
35	-1089.18	-1088.99	-1089.27	-1089.09	-1527.38	-1527.16	-1527.48	-1527.26	-1527.38	-1527.17	-1527.48	-1527.27	51.1023	35.7634
36	-575.51	-575.367	-575.552	-575.409	-1013.71	-1013.53	-1013.76	-1013.58	-1013.73	-1013.56	-1013.78	-1013.61	53.6052	-10.283
37	-383.8	-383.708	-383.83	-383.737	-821.996	-821.87	-822.032	-821.906	-822.019	-821.891	-822.056	-821.928	62.3052	5.1601
38	-398.71	-398.645	-398.739	-398.674	-836.922	-836.824	-836.957	-836.859	-836.939	-836.842	-836.975	-836.878	19.2453	-30.3872
39	-629.726	-629.585	-629.77	-629.63	-1067.94	-1067.76	-1067.99	-1067.82	-1067.96	-1067.78	-1068.01	-1067.83	19.1568	-31.9501
40	-594.038	-593.856	-594.08	-593.898	-1032.25	-1032.04	-1032.3	-1032.08	-1032.27	-1032.05	-1032.32	-1032.1	15.5634	-24.0966
41	-590.418	-590.304	-590.46	-590.347	-1028.63	-1028.49	-1028.68	-1028.54	-1028.65	-1028.5	-1028.7	-1028.55	10.8828	-33.3572
42	-631.169	-630.995	-631.215	-631.041	-1069.37	-1069.16	-1069.42	-1069.21	-1069.38	-1069.17	-1069.44	-1069.23	52.6974	14.4511
43	-305.245	-305.197	-305.268	-305.221	-743.445	-743.366	-743.474	-743.396	-743.46	-743.379	-743.491	-743.41	45.6825	8.74513
44	-3189.43	-3189.26	-3189.47	-3189.31	-3627.63	-3627.44	-3627.69	-3627.49	-1053.34	-1053.14	-1053.4	-1053.19	27.3722	-133.818
45	-2958.41	-2958.32	-2958.44	-2958.35	-3396.61	-3396.49	-3396.65	-3396.53	-822.322	-822.192	-822.359	-822.229	34.003	-127.691
46	-3072.92	-3072.79	-3072.96	-3072.83	-3511.13	-3510.97	-3511.17	-3511.02	-936.831	-936.671	-936.878	-936.718	28.455	-128.67
47	-939.111	-938.975	-939.15	-939.014	-1377.31	-1377.14	-1377.36	-1377.19	-916.998	-916.825	-917.042	-916.869	53.6578	-131.199
48	-899.803	-899.693	-899.84	-899.73	-1338	-1337.86	-1338.05	-1337.9	-877.691	-877.545	-877.733	-877.587	47.8079	-136.427
49	-1573.9	-1573.79	-1573.98	-1573.87	-2012.1	-2011.96	-2012.19	-2012.05	-1551.79	-1551.65	-1551.88	-1551.73	41.9012	-143.963
50	-3727.18	-3727.04	-3727.26	-3727.13	-4165.38	-4165.22	-4165.47	-4165.31	-1591.1	-1590.92	-1591.18	-1591.01	31.9227	-135.414
51	-1128.83	-1128.66	-1128.89	-1128.72	-1567.03	-1566.83	-1567.1	-1566.89	-1106.72	-1106.51	-1106.78	-1106.57	44.9834	-132.687
52	-1245.54	-1245.31	-1245.6	-1245.37	-1683.74	-1683.47	-1683.8	-1683.54	-1223.43	-1223.16	-1223.5	-1223.23	57.0853	-132.706
53	-1134.43	-1134.18	-1134.48	-1134.23	-1572.63	-1572.34	-1572.68	-1572.4	-1112.32	-1112.03	-1112.38	-1112.09	64.9819	-136.924
Additional compounds for calculations
Entry	E	G	E'	G'
methyl-thiolate	-438.193	-438.2	-438.186	-438.207
chloride	-460.388	-460.373	-460.388	-460.373
bromide	-2574.36	-2574.34	-2574.36	-2574.34
